# Supplementary material for: Three-dimensional gravity modelling of a Quaternary overdeepening fill in the Bern area of Switzerland discloses two stages of glacial carving
Source: Sci Rep. 2022 Jan 27;12:1441. doi: 10.1038/s41598-022-04830-x (PMC8795381; doi:10.1038/s41598-022-04830-x)
Supplement: Supplementary file 1 — Supplementary Information 1. [file 41598_2022_4830_MOESM1_ESM.xlsx]

## Sheet: Bouguer gravity data
Supplementary Table S1: This table illustrates all information that was used to calculate the Bouguer anomalies at the stations.
					Measured	CG-5 instrument	Topography correction [up to 167 km]
Point	E (m)	N (m)	Latitude	Longitude	H (m)	g obs (Ground)	Rock surface (mGal)	Lake bathymetry (mGal)	Bouguer plate (mGal)	Free air anomaly (mGal)	Normal gravity (mGal)	Bouguer anomaly (mGal)
1002	2.60325e+06	1.19137e+06	46.8734	7.48123	782.223	980533	3.1168	0.0059	88.5129	-241.298	980789	-100.349
1003	2.60331e+06	1.1913e+06	46.8728	7.48199	770.081	980535	3.2407	0.0058	87.1425	-237.554	980789	-100.347
1004	2.60348e+06	1.19128e+06	46.8726	7.48429	720.799	980544	4.6933	0.0053	81.5785	-222.355	980789	-100.02
1007	2.60401e+06	1.19097e+06	46.8699	7.49118	559.657	980576	3.7967	0.0038	63.3729	-172.652	980789	-100.284
1008	2.60416e+06	1.19098e+06	46.8699	7.49323	524.909	980582	3.9984	0.0035	59.4444	-161.933	980789	-100.689
1009	2.60422e+06	1.19097e+06	46.8698	7.49397	523.225	980582	3.7461	0.0035	59.2545	-161.415	980789	-101.332
1010	2.6043e+06	1.19096e+06	46.8697	7.49501	523.316	980581	3.4879	0.0035	59.2647	-161.443	980789	-102.035
1011	2.60434e+06	1.19095e+06	46.8697	7.49559	523.633	980581	3.3869	0.0035	59.2997	-161.538	980789	-102.407
1012	2.60438e+06	1.19094e+06	46.8696	7.49609	524.173	980581	3.3185	0.0035	59.3608	-161.705	980789	-102.588
1013	2.60445e+06	1.19093e+06	46.8695	7.497	524.618	980581	3.2262	0.0035	59.4117	-161.844	980789	-102.873
1014	2.6045e+06	1.19092e+06	46.8694	7.49765	524.463	980580	3.2114	0.0035	59.3936	-161.794	980789	-103.041
1015	2.60461e+06	1.1909e+06	46.8692	7.49908	523.808	980580	3.208	0.0035	59.3201	-161.594	980789	-103.165
1016	2.60469e+06	1.19089e+06	46.8691	7.50018	524.149	980580	3.253	0.0035	59.3585	-161.699	980789	-103.216
1017	2.60482e+06	1.19087e+06	46.8689	7.50186	525.313	980580	3.4563	0.0035	59.4897	-162.057	980789	-103.074
1018	2.60492e+06	1.19085e+06	46.8688	7.50315	523.993	980580	3.8197	0.0035	59.3404	-161.649	980789	-102.797
1019	2.60497e+06	1.19114e+06	46.8713	7.50387	529.025	980580	3.9213	0.0035	59.9102	-163.204	980789	-101.837
1020	2.60508e+06	1.19095e+06	46.8697	7.50522	535.9	980579	5.0005	0.0036	60.6869	-165.323	980789	-100.851
1021	2.60532e+06	1.19118e+06	46.8717	7.50843	657.485	980555	4.5745	0.0048	74.4279	-202.827	980789	-101.032
1022	2.60535e+06	1.19097e+06	46.8698	7.50882	659.749	980555	4.0601	0.0049	74.6832	-203.524	980789	-101.11
1023	2.60516e+06	1.19096e+06	46.8697	7.5063	578.984	980570	4.8315	0.0041	65.5566	-178.611	980789	-100.817
1024	2.60515e+06	1.19125e+06	46.8723	7.50616	564.136	980574	4.5195	0.0039	63.8793	-174.034	980789	-100.765
1025	2.60559e+06	1.19084e+06	46.8687	7.51192	721.981	980543	3.4873	0.0055	81.7117	-222.718	980789	-101.702
2001	2.60583e+06	1.19099e+06	46.87	7.51516	770.441	980533	3.4305	0.006	87.1831	-237.665	980789	-101.767
2002	2.60592e+06	1.19109e+06	46.8709	7.51631	786.816	980530	3.3617	0.0062	89.0321	-242.717	980789	-101.799
2003	2.60585e+06	1.19113e+06	46.8713	7.5154	787.603	980530	3.7238	0.0062	89.1202	-242.957	980789	-101.827
2004	2.60618e+06	1.1911e+06	46.871	7.51965	799.919	980528	2.9705	0.0064	90.5108	-246.757	980789	-101.961
2005	2.60621e+06	1.19123e+06	46.8722	7.52011	804.524	980527	3.1999	0.0064	91.0299	-248.176	980789	-101.914
2006	2.60629e+06	1.1911e+06	46.871	7.52108	798.229	980528	2.9146	0.0064	90.32	-246.236	980789	-101.878
2007	2.60635e+06	1.19114e+06	46.8713	7.52189	798.527	980528	2.9436	0.0064	90.3539	-246.328	980789	-101.944
2008	2.60644e+06	1.19119e+06	46.8718	7.52315	795.501	980529	3.029	0.0063	90.0119	-245.394	980789	-102.027
2009	2.60651e+06	1.19126e+06	46.8724	7.52402	789.622	980530	3.1498	0.0063	89.3482	-243.58	980789	-102.008
2010	2.60657e+06	1.19129e+06	46.8727	7.52481	781.142	980532	3.2057	0.0062	88.391	-240.965	980789	-101.936
2011	2.60666e+06	1.19119e+06	46.8718	7.52598	775.912	980533	3.0538	0.0062	87.8006	-239.352	980789	-102.033
2012	2.60673e+06	1.19112e+06	46.8711	7.5269	774.057	980533	2.9876	0.0062	87.5918	-238.781	980789	-102.095
2013	2.60688e+06	1.19111e+06	46.8711	7.52883	766.461	980534	3.2526	0.0061	86.7338	-236.437	980789	-102.129
2016	2.60759e+06	1.19119e+06	46.8718	7.53813	562.05	980573	4.2458	0.004	63.6431	-173.389	980789	-102.435
2017	2.60753e+06	1.19122e+06	46.8721	7.53734	575.59	980570	4.3859	0.0041	65.1735	-177.566	980789	-102.393
2018	2.60743e+06	1.19132e+06	46.8729	7.53606	576.609	980570	4.5278	0.0041	65.2888	-177.88	980789	-102.163
3002	2.60782e+06	1.19123e+06	46.8722	7.54118	523.17	980581	3.32	0.0035	59.2477	-161.396	980789	-102.996
3003	2.60806e+06	1.19132e+06	46.873	7.54438	522.187	980582	2.4362	0.0035	59.1369	-161.094	980789	-103.398
3004	2.60819e+06	1.19139e+06	46.8736	7.54601	521.022	980582	2.2335	0.0035	59.0046	-160.733	980789	-103.517
3005	2.6083e+06	1.1914e+06	46.8737	7.54753	520.821	980582	2.1245	0.0035	58.982	-160.672	980789	-103.788
3006	2.60843e+06	1.19149e+06	46.8745	7.54927	521.381	980581	1.9988	0.0035	59.0453	-160.844	980789	-104.222
3007	2.60853e+06	1.19154e+06	46.875	7.55048	521.756	980581	1.9331	0.0035	59.0883	-160.962	980790	-104.646
3008	2.60862e+06	1.19158e+06	46.8753	7.55169	521.824	980581	1.851	0.0035	59.0951	-160.98	980790	-105.074
3009	2.60873e+06	1.19158e+06	46.8753	7.55316	523.138	980580	1.8196	0.0035	59.2443	-161.387	980790	-105.381
3010	2.6088e+06	1.19158e+06	46.8753	7.5541	523.454	980580	1.7974	0.0035	59.2794	-161.483	980790	-105.576
3011	2.60909e+06	1.19157e+06	46.8752	7.55781	528.075	980579	1.7575	0.0036	59.8028	-162.911	980790	-106.03
3012	2.60922e+06	1.19154e+06	46.8749	7.55964	528.164	980579	1.8101	0.0036	59.8119	-162.936	980790	-105.985
3013	2.60934e+06	1.19155e+06	46.875	7.5611	537.273	980577	1.7397	0.0037	60.8418	-165.746	980790	-106.001
3014	2.60959e+06	1.19156e+06	46.8751	7.56444	543.525	980576	1.7115	0.0038	61.5495	-167.677	980790	-105.575
3015	2.60966e+06	1.1916e+06	46.8754	7.56538	545.267	980576	1.7292	0.0038	61.7462	-168.213	980790	-105.269
3016	2.60974e+06	1.1917e+06	46.8764	7.56637	548.58	980576	1.7531	0.0038	62.1204	-169.234	980790	-104.767
3017	2.60985e+06	1.19175e+06	46.8768	7.56783	551.223	980576	1.9206	0.0039	62.4188	-170.049	980790	-104.276
3018	2.60999e+06	1.19178e+06	46.877	7.5697	555.287	980575	2.0444	0.0039	62.8789	-171.304	980790	-103.782
3019	2.61012e+06	1.19187e+06	46.8779	7.57146	558.712	980576	2.0326	0.0039	63.2655	-172.359	980790	-103.024
3020	2.61028e+06	1.19188e+06	46.878	7.57355	566.246	980575	1.944	0.004	64.1178	-174.685	980790	-102.675
3021	2.61057e+06	1.19169e+06	46.8763	7.57726	576.716	980572	1.9586	0.0042	65.3012	-177.914	980790	-102.896
3101	2.60897e+06	1.19158e+06	46.8752	7.55625	525.044	980579	1.8128	0.0036	59.4591	-161.973	980790	-105.851
3102	2.60903e+06	1.19159e+06	46.8754	7.55714	527.425	980579	1.7553	0.0036	59.7294	-162.71	980790	-105.993
3103	2.60907e+06	1191658	46.876	7.55759	528.256	980579	1.7378	0.0036	59.8232	-162.966	980790	-105.909
3111	2.60909e+06	1.19157e+06	46.8752	7.55793	528.225	980579	1.7535	0.0036	59.8198	-162.957	980790	-106.039
3105	2.60919e+06	1.19156e+06	46.8751	7.55913	530.069	980578	1.8742	0.0036	60.0278	-163.525	980790	-105.93
3112	2.60922e+06	1.19155e+06	46.875	7.55958	527.949	980579	1.7989	0.0036	59.7881	-162.871	980790	-105.992
3106	2.60926e+06	1.19153e+06	46.8749	7.56013	532.236	980578	1.7518	0.0037	60.2732	-164.194	980790	-106.126
3107	2.60911e+06	1.19147e+06	46.8743	7.55813	527.942	980578	1.778	0.0036	59.787	-162.868	980789	-106.124
3108	2.60918e+06	1.19167e+06	46.8761	7.55911	528.707	980579	1.7579	0.0036	59.8741	-163.105	980790	-105.831
3113	2.60934e+06	1.19155e+06	46.875	7.56113	537.232	980577	1.7116	0.0037	60.8373	-165.733	980790	-106.061
1121	2.60491e+06	1.19085e+06	46.8688	7.50309	524.475	980580	3.7978	0.0035	59.3958	-161.8	980789	-102.463
1120	2.60481e+06	1.19087e+06	46.8689	7.50177	525.859	980580	3.4319	0.0035	59.5518	-162.226	980789	-103.024
1119	2.60511e+06	1.19082e+06	46.8684	7.50564	546.587	980576	5.0847	0.0037	61.8954	-168.62	980789	-101.067
1118	2.60501e+06	1.19082e+06	46.8685	7.50428	523.865	980580	4.4531	0.0035	59.3269	-161.612	980789	-101.781
2101	2.60583e+06	1.19099e+06	46.87	7.51516	770.442	980533	3.4216	0.006	87.1831	-237.665	980789	-101.757
1123	2.60516e+06	1.19096e+06	46.8697	7.5063	578.971	980570	4.8431	0.0041	65.5555	-178.608	980789	-100.819
1114	2.6045e+06	1.19092e+06	46.8694	7.49765	524.44	980580	3.2033	0.0035	59.3913	-161.788	980789	-103.034
1218	2.60492e+06	1.19085e+06	46.8694	7.50316	524	980580	3.8112	0.0035	59.3416	-161.653	980789	-102.702
1107	2.60401e+06	1.19097e+06	46.8694	7.49117	559.717	980576	3.7977	0.0038	63.3797	-172.671	980789	-100.209
1106	2.60387e+06	1.1911e+06	46.8694	7.48938	597.271	980569	3.4629	0.0042	67.6237	-184.253	980789	-100.051

## Sheet: Uncertainty data
							Topography correction [up to 167 km]
Point	E	N	Latitude	Longitude	H	g obs (Ground)	Rock surface mGal	Lake bathymetry mGal	Bouguer plate mGal	Free air correction mGal	Normal gravity mGal	Bouguer anomaly mGal	dBouguer stations mGal
1007	2.60401e+06	1.19097e+06	46.8699	7.49118	559.657	980576	3.7967	0.0038	63.3729	-172.652	980789	-100.28	-0.0717
1107	2.60401e+06	1.19097e+06	46.8694	7.49117	559.717	980576	3.7977	0.0038	63.3797	-172.671	980789	-100.209
1014	2.6045e+06	1.19092e+06	46.8694	7.49765	524.463	980580	3.2114	0.0035	59.3936	-161.794	980789	-103.042	-0.0078
1114	2.6045e+06	1.19092e+06	46.8694	7.49765	524.44	980580	3.2033	0.0035	59.3913	-161.788	980789	-103.034
1017	2.60482e+06	1.19087e+06	46.8689	7.50186	525.313	980580	3.4563	0.0035	59.4897	-162.057	980789	-103.074	0.0382
1120	2.60481e+06	1.19087e+06	46.8689	7.50177	525.409	980580	3.4319	0.0035	59.501	-162.087	980789	-103.112
1018	2.60492e+06	1.19085e+06	46.8688	7.50315	523.993	980580	3.8197	0.0035	59.3404	-161.649	980789	-102.795	-0.0927
1218	2.60492e+06	1.19085e+06	46.8694	7.50316	524	980580	3.8112	0.0035	59.3416	-161.653	980789	-102.702	-0.2482
1121	2.60491e+06	1.19085e+06	46.8688	7.50309	524.025	980580	3.7978	0.0035	59.3449	-161.662	980789	-102.546	-0.1555
1023	2.60516e+06	1.19096e+06	46.8697	7.5063	578.984	980570	4.8315	0.0041	65.5566	-178.611	980789	-100.82	-0.0012
1123	2.60516e+06	1.19096e+06	46.8697	7.5063	578.971	980570	4.8431	0.0041	65.5555	-178.608	980789	-100.819
2001	2.60583e+06	1.19099e+06	46.87	7.51516	770.441	980533	3.4305	0.006	87.1831	-237.665	980789	-101.766	-0.0092
2101	2.60583e+06	1.19099e+06	46.87	7.51516	770.442	980533	3.4216	0.006	87.1831	-237.665	980789	-101.757
3011	2.60909e+06	1.19157e+06	46.8752	7.55781	528.075	980579	1.7575	0.0036	59.8028	-162.911	980790	-106.031	0.0112
3111	2.60909e+06	1.19157e+06	46.8752	7.55793	528.225	980579	1.7535	0.0036	59.8198	-162.957	980790	-106.042
3012	2.60922e+06	1.19154e+06	46.8749	7.55964	528.164	980579	1.8101	0.0036	59.8119	-162.936	980790	-105.99	0.0028
3112	2.60922e+06	1.19155e+06	46.875	7.55958	527.949	980579	1.7989	0.0036	59.7881	-162.871	980790	-105.993
3013	2.60934e+06	1.19155e+06	46.875	7.5611	537.273	980577	1.7397	0.0037	60.8418	-165.746	980790	-106.002	0.0586
3113	2.60934e+06	1.19155e+06	46.875	7.56113	537.232	980577	1.7116	0.0037	60.8373	-165.733	980790	-106.061
