# Supplementary material for: Three-dimensional gravity modelling of a Quaternary overdeepening fill in the Bern area of Switzerland discloses two stages of glacial carving
Source: Sci Rep. 2022 Jan 27;12:1441. doi: 10.1038/s41598-022-04830-x (PMC8795381; doi:10.1038/s41598-022-04830-x)
Supplement: Supplementary file 2 — Supplementary Information 2. [file 41598_2022_4830_MOESM2_ESM.xlsx]

## Sheet: Input + Results 167 km
Supplementary Table S2: This table illustrates all information that was used to estimate the density of Upper Marine Molasse bedrock in the region.
Station	E (LV95)	Latitude	Longitude	Height GNSS	Height instrument	Height GNSS Nettleton	Height GNSS-instrument Nettleton	gobs	TopoCorr=167 km	TopoCorr=2 km	FA correction	Normal Gravity	BP Corr 1 g/cm3 167 km	BP Corr 2,67 g/cm3 167 km	Local gravity anomaly 1 g/cm3 167 km	Local gravity anomaly 2,67 g/cm3 167 km
1015	2.60461e+06	46.8692	7.49908	523.81	0.47	2.99	2.987	980580	-3.208	-1.07368	-0.9216	980789	0.1269	0.3388	-204.647	-204.859
1016	2.60469e+06	46.8691	7.50018	524.15	0.475	3.33	3.332	980580	-3.253	-1.1483	-1.028	980789	0.1416	0.378	-204.673	-204.91
1017	2.60482e+06	46.8689	7.50186	525.31	0.475	4.49	4.492	980580	-3.4563	-1.40753	-1.3859	980789	0.1908	0.5095	-204.449	-204.768
1018	2.60492e+06	46.8688	7.50315	523.99	0.47	3.17	3.167	980580	-3.8197	-1.79093	-0.9771	980789	0.1345	0.3592	-204.267	-204.492
1019	2.60497e+06	46.8713	7.50387	529.03	0.49	8.21	8.227	980580	-3.9213	-2.01941	-2.5383	980789	0.3495	0.9332	-202.945	-203.529
1020	2.60508e+06	46.8697	7.50522	535.9	0.465	15.08	15.072	980579	-5.0005	-3.15897	-4.6502	980789	0.6403	1.7096	-201.481	-202.55
1021	2.60532e+06	46.8717	7.50843	657.49	0.465	136.67	136.662	980555	-4.5745	-3.39556	-42.1636	980789	5.8035	15.4953	-193.076	-202.768
1022	2.60535e+06	46.8698	7.50882	659.75	0.47	138.93	138.927	980555	-4.0601	-2.87387	-42.8624	980789	5.8996	15.752	-192.993	-202.845
1023	2.60516e+06	46.8697	7.5063	578.98	0.47	58.16	58.157	980570	-4.8315	-3.32449	-17.9432	980789	2.4703	6.5957	-198.403	-202.528
1024	2.60515e+06	46.8723	7.50616	564.14	0.46	43.32	43.307	980574	-4.5195	-2.94797	-13.3616	980789	1.8396	4.9118	-199.401	-202.474
1025	2.60559e+06	46.8687	7.51192	721.98	0.465	201.16	201.152	980543	-3.4873	-2.24514	-62.0595	980789	8.5404	22.8029	-189.195	-203.458
2001	2.60583e+06	46.87	7.51516	770.44	0.465	249.62	249.612	980533	-3.4305	-1.95736	-77.0095	980789	10.5963	28.2921	-185.841	-203.537
2002	2.60592e+06	46.8709	7.51631	786.82	0.463	266	265.99	980530	-3.3617	-1.77459	-82.0621	980789	11.291	30.1469	-184.719	-203.574
2003	2.60585e+06	46.8713	7.5154	787.603	0.46	266.783	266.77	980530	-3.7238	-2.14555	-82.3027	980789	11.324	30.2352	-184.692	-203.603
2004	2.60618e+06	46.871	7.51965	799.92	0.47	279.1	279.097	980528	-2.9705	-1.24358	-86.1055	980789	11.8469	31.6311	-183.955	-203.739
2005	2.60621e+06	46.8722	7.52011	804.52	0.462	283.7	283.689	980527	-3.1999	-1.4401	-87.5221	980789	12.0416	32.1511	-183.585	-203.695
2006	2.60629e+06	46.871	7.52108	798.23	0.465	277.41	277.402	980528	-2.9146	-1.17485	-85.5826	980789	11.775	31.4392	-183.992	-203.656
2007	2.60635e+06	46.8713	7.52189	798.53	0.465	277.71	277.702	980528	-2.9436	-1.19669	-85.6752	980789	11.7877	31.4732	-184.037	-203.723
2008	2.60644e+06	46.8718	7.52315	795.5	0.47	274.68	274.677	980529	-3.029	-1.29921	-84.742	980789	11.6594	31.1306	-184.333	-203.804
2009	2.60651e+06	46.8724	7.52402	789.62	0.48	268.8	268.807	980530	-3.1498	-1.46496	-82.9311	980789	11.4104	30.4659	-184.725	-203.781
2010	2.60657e+06	46.8727	7.52481	781.14	0.475	260.32	260.322	980532	-3.2057	-1.5891	-80.3135	980789	11.0506	29.505	-185.253	-203.708
2011	2.60666e+06	46.8718	7.52598	775.91	0.495	255.09	255.112	980533	-3.0538	-1.45751	-78.7063	980789	10.8296	28.915	-185.714	-203.8
2012	2.60673e+06	46.8711	7.5269	774.06	0.485	253.24	253.252	980533	-2.9876	-1.4055	-78.1324	980789	10.7507	28.7043	-185.909	-203.863
2013	2.60688e+06	46.8711	7.52883	766.46	0.485	245.64	245.652	980534	-3.2526	-1.72445	-75.7879	980789	10.4283	27.8436	-186.479	-203.894
2016	2.60759e+06	46.8718	7.53813	562.05	0.48	41.23	41.237	980573	-4.2458	-2.92117	-12.7229	980789	1.7517	4.677	-201.214	-204.139
2017	2.60753e+06	46.8721	7.53734	575.59	0.477	54.77	54.774	980570	-4.3859	-3.13566	-16.8995	980789	2.3266	6.2121	-200.216	-204.101
2018	2.60743e+06	46.8729	7.53606	576.61	0.486	55.79	55.803	980570	-4.5278	-3.29006	-17.2169	980789	2.3703	6.3288	-199.912	-203.87
3002	2.60782e+06	46.8722	7.54118	523.17	0.48	2.35	2.357	980581	-3.32	-1.72466	-0.7272	980789	0.1001	0.2674	-204.521	-204.688
3003	2.60806e+06	46.873	7.54438	522.19	0.483	1.37	1.38	980582	-2.4362	-0.80127	-0.4258	980789	0.0586	0.1565	-204.992	-205.09
3004	2.60819e+06	46.8736	7.54601	521.02	0.525	0.2	0.252	980582	-2.2335	-0.57402	-0.0778	980789	0.0107	0.0286	-205.182	-205.2
3005	2.6083e+06	46.8737	7.54753	520.82	0.473	0	0	980582	-2.1245	-0.45307	0	980789	0	0	-205.481	-205.481

## Sheet: Input + Results 2 km
Station	E (LV95)	Latitude	Longitude	Height GNSS	Height instrument	Height GNSS Nettleton	Height GNSS-instrument Nettleton	gobs	TopoCorr=167 km	TopoCorr=2 km	FA correction	Normal Gravity	BP Corr 1 g/cm3 2 km	BP Corr 2,67 g/cm3 2 km	Local gravity anomaly 1 g/cm3 2 km	Local gravity anomaly 2,67 g/cm3 2 km
1015	2.60461e+06	46.8692	7.49908	523.81	0.47	2.99	2.987	980580	-3.208	-1.07368	-0.9216	980789	0.1252	0.3343	-206.78	-206.989
1016	2.60469e+06	46.8691	7.50018	524.15	0.475	3.33	3.332	980580	-3.253	-1.1483	-1.028	980789	0.1396	0.3728	-206.776	-207.009
1017	2.60482e+06	46.8689	7.50186	525.31	0.475	4.49	4.492	980580	-3.4563	-1.40753	-1.3859	980789	0.1882	0.5025	-206.495	-206.81
1018	2.60492e+06	46.8688	7.50315	523.99	0.47	3.17	3.167	980580	-3.8197	-1.79093	-0.9771	980789	0.1327	0.3544	-206.294	-206.516
1019	2.60497e+06	46.8713	7.50387	529.03	0.49	8.21	8.227	980580	-3.9213	-2.01941	-2.5383	980789	0.3443	0.9194	-204.842	-205.417
1020	2.60508e+06	46.8697	7.50522	535.9	0.465	15.08	15.072	980579	-5.0005	-3.15897	-4.6502	980789	0.6298	1.6815	-203.311	-204.363
1021	2.60532e+06	46.8717	7.50843	657.49	0.465	136.67	136.662	980555	-4.5745	-3.39556	-42.1636	980789	5.5362	14.7817	-193.988	-203.233
1022	2.60535e+06	46.8698	7.50882	659.75	0.47	138.93	138.927	980555	-4.0601	-2.87387	-42.8624	980789	5.6247	15.0179	-193.904	-203.298
1023	2.60516e+06	46.8697	7.5063	578.98	0.47	58.16	58.157	980570	-4.8315	-3.32449	-17.9432	980789	2.4038	6.4181	-199.843	-203.857
1024	2.60515e+06	46.8723	7.50616	564.14	0.46	43.32	43.307	980574	-4.5195	-2.94797	-13.3616	980789	1.7967	4.7973	-200.93	-203.93
1025	2.60559e+06	46.8687	7.51192	721.98	0.465	201.16	201.152	980543	-3.4873	-2.24514	-62.0595	980789	8.0134	21.3958	-189.91	-203.293
2001	2.60583e+06	46.87	7.51516	770.44	0.465	249.62	249.612	980533	-3.4305	-1.95736	-77.0095	980789	9.8183	26.2147	-186.536	-202.933
2002	2.60592e+06	46.8709	7.51631	786.82	0.463	266	265.99	980530	-3.3617	-1.77459	-82.0621	980789	10.4173	27.8143	-185.432	-202.829
2003	2.60585e+06	46.8713	7.5154	787.603	0.46	266.783	266.77	980530	-3.7238	-2.14555	-82.3027	980789	10.4457	27.8901	-185.392	-202.836
2004	2.60618e+06	46.871	7.51965	799.92	0.47	279.1	279.097	980528	-2.9705	-1.24358	-86.1055	980789	10.8928	29.0838	-184.728	-202.919
2005	2.60621e+06	46.8722	7.52011	804.52	0.462	283.7	283.689	980527	-3.1999	-1.4401	-87.5221	980789	11.0586	29.5264	-184.362	-202.83
2006	2.60629e+06	46.871	7.52108	798.23	0.465	277.41	277.402	980528	-2.9146	-1.17485	-85.5826	980789	10.8315	28.9202	-184.788	-202.877
2007	2.60635e+06	46.8713	7.52189	798.53	0.465	277.71	277.702	980528	-2.9436	-1.19669	-85.6752	980789	10.8424	28.9491	-184.839	-202.946
2008	2.60644e+06	46.8718	7.52315	795.5	0.47	274.68	274.677	980529	-3.029	-1.29921	-84.742	980789	10.7329	28.6567	-185.136	-203.06
2009	2.60651e+06	46.8724	7.52402	789.62	0.48	268.8	268.807	980530	-3.1498	-1.46496	-82.9311	980789	10.5198	28.0879	-185.52	-203.088
2010	2.60657e+06	46.8727	7.52481	781.14	0.475	260.32	260.322	980532	-3.2057	-1.5891	-80.3135	980789	10.2106	27.2624	-186.03	-203.082
2011	2.60666e+06	46.8718	7.52598	775.91	0.495	255.09	255.112	980533	-3.0538	-1.45751	-78.7063	980789	10.02	26.7535	-186.501	-203.234
2012	2.60673e+06	46.8711	7.5269	774.06	0.485	253.24	253.252	980533	-2.9876	-1.4055	-78.1324	980789	9.9519	26.5715	-186.692	-203.312
2013	2.60688e+06	46.8711	7.52883	766.46	0.485	245.64	245.652	980534	-3.2526	-1.72445	-75.7879	980789	9.6726	25.8258	-187.252	-203.405
2016	2.60759e+06	46.8718	7.53813	562.05	0.48	41.23	41.237	980573	-4.2458	-2.92117	-12.7229	980789	1.7117	4.5703	-202.498	-205.357
2017	2.60753e+06	46.8721	7.53734	575.59	0.477	54.77	54.774	980570	-4.3859	-3.13566	-16.8995	980789	2.2659	6.0499	-201.405	-205.19
2018	2.60743e+06	46.8729	7.53606	576.61	0.486	55.79	55.803	980570	-4.5278	-3.29006	-17.2169	980789	2.3078	6.162	-201.087	-204.941
3002	2.60782e+06	46.8722	7.54118	523.17	0.48	2.35	2.357	980581	-3.32	-1.72466	-0.7272	980789	0.0988	0.2638	-206.115	-206.28
3003	2.60806e+06	46.873	7.54438	522.19	0.483	1.37	1.38	980582	-2.4362	-0.80127	-0.4258	980789	0.0579	0.1545	-206.626	-206.722
3004	2.60819e+06	46.8736	7.54601	521.02	0.525	0.2	0.252	980582	-2.2335	-0.57402	-0.0778	980789	0.0106	0.0282	-206.841	-206.859
3005	2.6083e+06	46.8737	7.54753	520.82	0.473	0	0	980582	-2.1245	-0.45307	0	980789	0	0	-207.152	-207.152

## Sheet: Results diff densities 167km
BP Corr 1,9 g/cm3 167 km	Local gravity anomaly 1,9 g/cm3 167 km	BP Corr 2,0 g/cm3 167 km	Local gravity anomaly 2,0 g/cm3 167 km	BP Corr 2,1 g/cm3 167 km	Local gravity anomaly 2,1 g/cm3 167 km	BP Corr 2,2 g/cm3 167 km	Local gravity anomaly 2,2 g/cm3 167 km	BP Corr 2,3 g/cm3 167 km	Local gravity anomaly 2,3 g/cm3 167 km	BP Corr 2,4 g/cm3 167 km	Local gravity anomaly 2,4 g/cm3 167 km	BP Corr 2,5 g/cm3 167 km	Local gravity anomaly 2,5 g/cm3 167 km
0.2411	-204.7613	0.2538	-204.7740	0.2665	-204.7867	0.2792	-204.7994	0.2919	-204.8120	0.3046	-204.8247	0.3172	-204.8374
0.2690	-204.8007	0.2831	-204.8148	0.2973	-204.8290	0.3114	-204.8431	0.3256	-204.8573	0.3397	-204.8714	0.3539	-204.8856
0.3626	-204.6210	0.3817	-204.6401	0.4008	-204.6592	0.4198	-204.6783	0.4389	-204.6974	0.4580	-204.7164	0.4771	-204.7355
0.2556	-204.3884	0.2691	-204.4019	0.2825	-204.4153	0.2960	-204.4288	0.3095	-204.4423	0.3229	-204.4557	0.3364	-204.4692
0.6641	-203.2599	0.6990	-203.2949	0.7340	-203.3298	0.7689	-203.3648	0.8039	-203.3997	0.8388	-203.4347	0.8738	-203.4697
1.2165	-202.0568	1.2806	-202.1208	1.3446	-202.1848	1.4086	-202.2489	1.4727	-202.3129	1.5367	-202.3769	1.6007	-202.4409
11.0266	-198.2991	11.6070	-198.8795	12.1873	-199.4598	12.7677	-200.0401	13.3480	-200.6205	13.9284	-201.2008	14.5087	-201.7812
11.2093	-198.3027	11.7993	-198.8927	12.3892	-199.4827	12.9792	-200.0726	13.5691	-200.6626	14.1591	-201.2525	14.7491	-201.8425
4.6936	-200.6258	4.9406	-200.8728	5.1876	-201.1198	5.4347	-201.3669	5.6817	-201.6139	5.9287	-201.8609	6.1757	-202.1080
3.4953	-201.0570	3.6792	-201.2410	3.8632	-201.4249	4.0471	-201.6089	4.2311	-201.7929	4.4151	-201.9768	4.5990	-202.1608
16.2267	-196.8816	17.0808	-197.7356	17.9348	-198.5896	18.7889	-199.4437	19.6429	-200.2977	20.4969	-201.1518	21.3510	-202.0058
20.1329	-195.3780	21.1926	-196.4376	22.2522	-197.4972	23.3118	-198.5568	24.3714	-199.6165	25.4311	-200.6761	26.4907	-201.7357
21.4528	-194.8804	22.5819	-196.0095	23.7110	-197.1386	24.8401	-198.2677	25.9692	-199.3968	27.0983	-200.5259	28.2274	-201.6550
21.5157	-194.8837	22.6481	-196.0161	23.7805	-197.1485	24.9129	-198.2809	26.0453	-199.4133	27.1777	-200.5457	28.3101	-201.6781
22.5090	-194.6174	23.6937	-195.8021	24.8784	-196.9868	26.0631	-198.1714	27.2478	-199.3561	28.4325	-200.5408	29.6171	-201.7255
22.8790	-194.4228	24.0832	-195.6270	25.2874	-196.8311	26.4915	-198.0353	27.6957	-199.2395	28.8998	-200.4436	30.1040	-201.6478
22.3724	-194.5896	23.5499	-195.7671	24.7274	-196.9446	25.9049	-198.1221	27.0824	-199.2996	28.2599	-200.4771	29.4374	-201.6546
22.3966	-194.6463	23.5754	-195.8251	24.7542	-197.0039	25.9329	-198.1826	27.1117	-199.3614	28.2905	-200.5402	29.4692	-201.7189
22.1529	-194.8265	23.3188	-195.9925	24.4847	-197.1584	25.6507	-198.3244	26.8166	-199.4903	27.9826	-200.6562	29.1485	-201.8222
21.6798	-194.9948	22.8209	-196.1358	23.9619	-197.2769	25.1030	-198.4179	26.2440	-199.5590	27.3851	-200.7000	28.5261	-201.8411
20.9961	-195.1988	22.1011	-196.3039	23.2062	-197.4089	24.3112	-198.5140	25.4163	-199.6190	26.5213	-200.7241	27.6264	-201.8292
20.5762	-195.4608	21.6592	-196.5438	22.7421	-197.6267	23.8251	-198.7097	24.9080	-199.7926	25.9910	-200.8756	27.0739	-201.9586
20.4263	-195.5847	21.5014	-196.6597	22.5764	-197.7348	23.6515	-198.8099	24.7266	-199.8849	25.8016	-200.9600	26.8767	-202.0351
19.8138	-195.8647	20.8566	-196.9076	21.8994	-197.9504	22.9423	-198.9932	23.9851	-200.0361	25.0279	-201.0789	26.0708	-202.1217
3.3282	-202.7901	3.5034	-202.9653	3.6785	-203.1405	3.8537	-203.3157	4.0289	-203.4908	4.2041	-203.6660	4.3792	-203.8412
4.4206	-202.3100	4.6532	-202.5426	4.8859	-202.7753	5.1186	-203.0080	5.3512	-203.2406	5.5839	-203.4733	5.8166	-203.7060
4.5036	-202.0449	4.7406	-202.2819	4.9777	-202.5190	5.2147	-202.7560	5.4517	-202.9930	5.6888	-203.2301	5.9258	-203.4671
0.1903	-204.6108	0.2003	-204.6209	0.2103	-204.6309	0.2203	-204.6409	0.2303	-204.6509	0.2403	-204.6609	0.2503	-204.6709
0.1114	-205.0445	0.1173	-205.0504	0.1231	-205.0562	0.1290	-205.0621	0.1348	-205.0679	0.1407	-205.0738	0.1466	-205.0797
0.0203	-205.1914	0.0214	-205.1924	0.0225	-205.1935	0.0236	-205.1946	0.0246	-205.1957	0.0257	-205.1967	0.0268	-205.1978
-0.0000	-205.4808	-0.0000	-205.4808	-0.0000	-205.4808	-0.0000	-205.4808	-0.0000	-205.4808	-0.0000	-205.4808	-0.0000	-205.4808

## Sheet: Results diff densities 2km
BP Corr 1,9 g/cm3 2 km	Bouguer Anomaly 1,9 g/cm3 2 km	BP Corr 2,0 g/cm3 2 km	Bouguer Anomaly 2,0 g/cm3 2 km	BP Corr 2,1 g/cm3 2 km	Local gravity anomaly 2,1 g/cm3 2 km	BP Corr 2,2 g/cm3 2 km	Local gravity anomaly 2,2 g/cm3 2 km	BP Corr 2,3 g/cm3 2 km	Local gravity anomaly 2,3 g/cm3 2 km	BP Corr 2,4 g/cm3 2 km	Local gravity anomaly 2,4 g/cm3 2 km	BP Corr 2,5 g/cm3 2 km	Local gravity anomaly 2,5 g/cm3 2 km
0.2379	-206.8923	0.2504	-206.9049	0.2629	-206.9174	0.2754	-206.9299	0.2879	-206.9424	0.3005	-206.9549	0.3130	-206.9674
0.2653	-206.9017	0.2793	-206.9157	0.2932	-206.9296	0.3072	-206.9436	0.3212	-206.9576	0.3351	-206.9715	0.3491	-206.9855
0.3576	-206.6648	0.3764	-206.6836	0.3952	-206.7024	0.4140	-206.7213	0.4328	-206.7401	0.4517	-206.7589	0.4705	-206.7777
0.2522	-206.4138	0.2655	-206.4271	0.2787	-206.4403	0.2920	-206.4536	0.3053	-206.4669	0.3185	-206.4801	0.3318	-206.4934
0.6543	-205.1520	0.6887	-205.1865	0.7231	-205.2209	0.7576	-205.2554	0.7920	-205.2898	0.8264	-205.3242	0.8609	-205.3587
1.1966	-203.8783	1.2595	-203.9413	1.3225	-204.0042	1.3855	-204.0672	1.4485	-204.1302	1.5115	-204.1932	1.5744	-204.2561
10.5188	-198.9702	11.0725	-199.5238	11.6261	-200.0775	12.1797	-200.6311	12.7333	-201.1847	13.2870	-201.7383	13.8406	-202.2920
10.6869	-198.9666	11.2494	-199.5290	11.8119	-200.0915	12.3743	-200.6540	12.9368	-201.2164	13.4993	-201.7789	14.0617	-202.3414
4.5672	-202.0064	4.8075	-202.2468	5.0479	-202.4871	5.2883	-202.7275	5.5287	-202.9679	5.7690	-203.2083	6.0094	-203.4486
3.4138	-202.5470	3.5934	-202.7267	3.7731	-202.9064	3.9528	-203.0860	4.1325	-203.2657	4.3121	-203.4454	4.4918	-203.6251
15.2255	-197.1225	16.0268	-197.9238	16.8281	-198.7252	17.6295	-199.5265	18.4308	-200.3278	19.2322	-201.1292	20.0335	-201.9305
18.6547	-195.3728	19.6365	-196.3546	20.6183	-197.3365	21.6002	-198.3183	22.5820	-199.3001	23.5638	-200.2819	24.5456	-201.2638
19.7929	-194.8076	20.8347	-195.8493	21.8764	-196.8911	22.9181	-197.9328	23.9599	-198.9745	25.0016	-200.0163	26.0433	-201.0580
19.8469	-194.7931	20.8915	-195.8376	21.9360	-196.8822	22.9806	-197.9268	24.0252	-198.9714	25.0697	-200.0159	26.1143	-201.0605
20.6964	-194.5316	21.7856	-195.6209	22.8749	-196.7102	23.9642	-197.7994	25.0535	-198.8887	26.1428	-199.9780	27.2320	-201.0673
21.0113	-194.3148	22.1171	-195.4207	23.2230	-196.5266	24.3289	-197.6324	25.4347	-198.7383	26.5406	-199.8441	27.6464	-200.9500
20.5799	-194.5368	21.6630	-195.6200	22.7462	-196.7032	23.8294	-197.7863	24.9125	-198.8695	25.9957	-199.9526	27.0788	-201.0358
20.6005	-194.5971	21.6848	-195.6814	22.7690	-196.7656	23.8532	-197.8498	24.9375	-198.9341	26.0217	-200.0183	27.1059	-201.1025
20.3924	-194.7959	21.4657	-195.8692	22.5390	-196.9425	23.6123	-198.0158	24.6856	-199.0891	25.7589	-200.1623	26.8322	-201.2356
19.9877	-194.9874	21.0396	-196.0394	22.0916	-197.0914	23.1436	-198.1434	24.1956	-199.1953	25.2476	-200.2473	26.2996	-201.2993
19.4002	-195.2195	20.4213	-196.2406	21.4423	-197.2617	22.4634	-198.2827	23.4844	-199.3038	24.5055	-200.3249	25.5266	-201.3459
19.0381	-195.5190	20.0401	-196.5210	21.0421	-197.5230	22.0441	-198.5250	23.0461	-199.5270	24.0481	-200.5290	25.0501	-201.5310
18.9086	-195.6490	19.9037	-196.6442	20.8989	-197.6394	21.8941	-198.6346	22.8893	-199.6298	23.8845	-200.6250	24.8797	-201.6202
18.3779	-195.9570	19.3452	-196.9242	20.3124	-197.8915	21.2797	-198.8587	22.2469	-199.8260	23.2142	-200.7933	24.1814	-201.7605
3.2523	-204.0388	3.4235	-204.2100	3.5947	-204.3812	3.7658	-204.5524	3.9370	-204.7235	4.1082	-204.8947	4.2793	-205.0659
4.3052	-203.4448	4.5318	-203.6714	4.7584	-203.8979	4.9849	-204.1245	5.2115	-204.3511	5.4381	-204.5777	5.6647	-204.8043
4.3849	-203.1639	4.6157	-203.3947	4.8465	-203.6255	5.0773	-203.8563	5.3080	-204.0870	5.5388	-204.3178	5.7696	-204.5486
0.1877	-206.2036	0.1976	-206.2135	0.2075	-206.2234	0.2174	-206.2332	0.2272	-206.2431	0.2371	-206.2530	0.2470	-206.2629
0.1099	-206.6779	0.1157	-206.6837	0.1215	-206.6895	0.1273	-206.6953	0.1331	-206.7011	0.1389	-206.7069	0.1447	-206.7127
0.0201	-206.8506	0.0211	-206.8517	0.0222	-206.8527	0.0233	-206.8538	0.0243	-206.8548	0.0254	-206.8559	0.0264	-206.8570
-0.0000	-207.1522	-0.0000	-207.1522	-0.0000	-207.1522	-0.0000	-207.1522	-0.0000	-207.1522	-0.0000	-207.1522	-0.0000	-207.1522
