# Supplementary material for: Three-dimensional gravity modelling of a Quaternary overdeepening fill in the Bern area of Switzerland discloses two stages of glacial carving
Source: Sci Rep. 2022 Jan 27;12:1441. doi: 10.1038/s41598-022-04830-x (PMC8795381; doi:10.1038/s41598-022-04830-x)
Supplement: Supplementary file 3 — Supplementary Information 3. [file 41598_2022_4830_MOESM3_ESM.xlsx]

## Sheet: Gürbe
Residual anomaly for the stations in the Gürbe valley
it is obtained from the difference between the estimated regional gravity trend and the Bouguer anomaly (see Figure 4a main text)
Station	Residual anomaly (mGal)
1002	-0.892154
1003	-0.853923
1004	-0.411698
1007	-0.332097
1008	-0.643367
1009	-1.25107
1010	-1.90328
1011	-2.24308
1012	-2.39943
1013	-2.63937
1014	-2.77404
1015	-2.85364
1016	-2.82539
1017	-2.6097
1018	-2.2622
1019	-1.26705
1020	-0.213124
1021	-0.284451
1022	-0.354636
1023	-0.136947
1024	-0.0895863
1025	-0.866762
1121	-1.92753
1120	-2.55835
1119	-0.407133
1118	-1.18345
1123	-0.136947
1114	-2.77404
1218	-2.16405
1107	-0.26077
1106	-0.196576

## Sheet: Gürbe stations conversion
GLOBAL COORDINATE SYSTEM GLCS						LOCAL COORDINATE SYSTEM 1 LCS1			(by simple translation of origin from GLCS to prism center)
LV 95 coordinates and GNSS/DEM heights						Coordinates in a local system, with the prism's center as the origin (pos. X-axis toward EAST, pos. Y-axis toward NORTH)
regular origin of Swiss coordinate system (pos. X-axis toward East, pos. Y-axis toward North)
								E(m)	N(m)
						origin of LCS1 (equals prism center)		2.60461e+06	1.19106e+06
Prism center	E (m)	N (m)	Height (m)			Prism center inLCS1		0	0
equals X/Y origin of local coordinate	2.60461e+06	1.19106e+06	523
systems
	pos. X-axis E	pos. Y-axis N	(LV95 system)			x and y are still aligned to the LV 95 system		(pos. X-axis toward EAST, pos. Y-axis toward NORTH)
Gravity Stations MPs	E (m)	N (m)	Height (m)			Gravity Stations MPs	x (m)	y (m)	Height (m)
1002	2.60325e+06	1.19137e+06	782.223			1002	-1360.73	304.78	782.223
1003	2.60331e+06	1.1913e+06	770.081			1003	-1303.07	236.569	770.081
1004	2.60348e+06	1.19128e+06	720.799			1004	-1127.66	215.748	720.799
1007	2.60401e+06	1.19097e+06	559.657			1007	-602.099	-91.172	559.657
1008	2.60416e+06	1.19098e+06	524.909			1008	-445.661	-81.081	524.909
1009	2.60422e+06	1.19097e+06	523.225			1009	-389.339	-91.63	523.225
1010	2.6043e+06	1.19096e+06	523.316			1010	-310.306	-104.969	523.316
1011	2.60434e+06	1.19095e+06	523.633			1011	-265.73	-113.648	523.633
1012	2.60438e+06	1.19094e+06	524.173			1012	-227.834	-119.736	524.173
1013	2.60445e+06	1.19093e+06	524.618			1013	-158.26	-133.259	524.618
1014	2.6045e+06	1.19092e+06	524.463			1014	-109.164	-140.406	524.463
1015	2.60461e+06	1.1909e+06	523.808			1015	0	-160	523.808
1016	2.60469e+06	1.19089e+06	524.149			1016	83.771	-174.223	524.149
1017	2.60482e+06	1.19087e+06	525.313			1017	211.705	-196.568	525.313
1018	2.60492e+06	1.19085e+06	523.993			1018	310.688	-211.095	523.993
1019	2.60497e+06	1.19114e+06	529.025			1019	364.901	74.36	529.025
1020	2.60508e+06	1.19095e+06	535.9			1020	468.342	-112.415	535.9
1021	2.60532e+06	1.19118e+06	657.485			1021	712.977	118.406	657.485
1022	2.60535e+06	1.19097e+06	659.749			1022	742.754	-93.8	659.749
1023	2.60516e+06	1.19096e+06	578.984			1023	550.651	-103.068	578.984
1024	2.60515e+06	1.19125e+06	564.136			1024	539.621	184.653	564.136
1025	2.60559e+06	1.19084e+06	721.981			1025	978.792	-217.694	721.981
1121	2.60491e+06	1.19085e+06	524.025			1121	305.714	-212.69	524.025
1120	2.60481e+06	1.19087e+06	525.409			1120	205.12	-196.177	525.409
1119	2.60511e+06	1.19082e+06	546.137			1119	499.926	-246.646	546.137
1118	2.60501e+06	1.19082e+06	523.415			1118	396.978	-239.907	523.415
1123	2.60516e+06	1.19096e+06	578.971			1123	550.763	-103.167	578.971
1114	2.6045e+06	1.19092e+06	524.44			1114	-109.159	-140.398	524.44
1218	2.60492e+06	1.19085e+06	524			1218	311.179	-211.628	524
1107	2.60401e+06	1.19097e+06	559.717			1107	-602.818	-90.904	559.717
1106	2.60387e+06	1.1911e+06	597.271			1106	-739.237	34.012	597.271
the prism corner coordinates have been calculated by backward calculation
from LCS3 -> LCS2->LCS1->GLCS
Prism corner coordinates (LV95)	E (m)	N (m)
SW	2.60402e+06	1.18911e+06
NW	2.60437e+06	1.19309e+06
NE	2.60523e+06	1.19302e+06
SE	2.60488e+06	1.18903e+06
LOCAL COORDINATE SYSTEM 2 LCS2		(by rotation in clockwise direction of 5 degrees)				LOCAL COORDINATE SYSTEM 3 LCS3
Same origin as LCS1 but x'/y' axes rotated clockwise into direction of prism (y'-axis parallel long prism axis)						Note that all the GLCS, LCS1 and LCS2 are right handed cartesian coordinate systems with positive z-axis from sea level upward (elevation is positive).
x' and y' coordinates calculated with formula for rotation of coordinate system, angle positive in anti-clockwise direction						For GRAVI3D we need a right-handed coordinate system with positive z-axis downward toward center of Earth because this is the direction of gravity.
						We, therefore obtain the final coordinates used in GRAVI3D for PRISM and BGPOLY by doing an inversion of the z-axis from upward to downward
as we rotate in clockwise direction, the angle must be taken negative.						positive and to keep it a right-handed coordinate system we must also flip the positive x-axis to become the negative x-axis while the positive
	Note that cos(+alpha)=cos(-alpha) but sin(+alpha)=-sin(-alpha)					y-axis is kept as is.
(positive x'-axis toward ESE, positive y'-axis toward NNE)
Gravity Stations	x' (m)	y' (m)	height (m)			Gravity Stations	x'' (m)	y'' (m)	z''(m)			height (m)
1002	-1382.12	185.025	782.223			1002	1382.12	185.02	-782.22			782.223
1003	-1318.73	122.099	770.081			1003	1318.73	122.1	-770.08			770.081
1004	-1142.18	116.645	720.799			1004	1142.18	116.64	-720.8			720.799
1007	-591.862	-143.301	559.657			1007	591.86	-143.3	-559.66			559.657
1008	-436.898	-119.614	524.909			1008	436.9	-119.61	-524.91			524.909
1009	-379.871	-125.214	523.225			1009	379.87	-125.21	-523.22			523.225
1010	-299.977	-131.615	523.316			1010	299.98	-131.61	-523.32			523.316
1011	-254.814	-136.375	523.633			1011	254.81	-136.38	-523.63			523.633
1012	-216.531	-139.137	524.173			1012	216.53	-139.14	-524.17			524.173
1013	-146.043	-146.545	524.618			1013	146.04	-146.55	-524.62			524.618
1014	-96.5114	-149.386	524.463			1014	96.51	-149.39	-524.46			524.463
1015	13.9449	-159.391	523.808			1015	-13.94	-159.39	-523.81			523.808
1016	98.6368	-166.259	524.149			1016	-98.64	-166.26	-524.15			524.149
1017	228.031	-177.369	525.313			1017	-228.03	-177.37	-525.31			525.313
1018	327.904	-183.213	523.993			1018	-327.9	-183.21	-523.99			523.993
1019	357.032	105.88	529.025			1019	-357.03	105.88	-529.03			529.025
1020	476.357	-71.1685	535.9			1020	-476.36	-71.17	-535.9			535.9
1021	699.944	180.095	657.485			1021	-699.94	180.1	-657.49			657.485
1022	748.103	-28.7078	659.749			1022	-748.1	-28.71	-659.75			659.749
1023	557.539	-54.6834	578.984			1023	-557.54	-54.68	-578.98			578.984
1024	521.474	230.981	564.136			1024	-521.47	230.98	-564.14			564.136
1025	994.041	-131.558	721.981			1025	-994.04	-131.56	-721.98			721.981
1121	323.088	-185.236	524.025			1121	-323.088	-185.236	-524.025			524.025
1120	221.437	-177.553	525.409			1120	-221.437	-177.553	-525.409			525.409
1119	519.52	-202.136	546.137			1119	-519.52	-202.136	-546.137			546.137
1118	416.377	-204.395	523.415			1118	-416.377	-204.395	-523.415			523.415
1123	557.659	-54.7723	578.971			1123	-557.659	-203.395	-578.971			578.971
1114	-96.5071	-149.378	524.44			1114	96.5071	-202.395	-524.44			524.44
1218	328.439	-183.702	524			1218	-328.439	-201.395	-524			524
1107	-592.601	-143.097	559.717			1107	592.601	-200.395	-559.717			559.717
1106	-739.388	-30.5462	597.271			1106	739.388	-199.395	-597.271			597.271
						Prism dimensions	Width (m)	Length (m)	Thickness (m)
							860	4000	140
						Prism coordinates	x'max (m)	x'min (m)	y'max (m)	y'min (m)	zmax (m)	zmin (m)	density (kg/m3)
							430	-430	2000	-2000	-383	-523	-500

## Sheet: Gürbe drillings conversion
GLCS
Prism center	E (m)	N (m)	Height (m)
equals X/Y origin of local coordinate	2.60461e+06	1.19106e+06	523
						LCS1
#pts	E	N	H			#pts	E	N	H
1	2603952	1191153	552			1	-656.456	90.667	552
2	2603970	1191196	564			2	-638.456	133.667	564
3	2603832	1191196	578			3	-776.456	133.667	578
4	2603941	1191082	553			4	-667.456	19.667	553
5	2603933	1190996	555			5	-675.456	-66.333	555
6	2603990	1190930	534			6	-618.456	-132.333	534
7	2605092	1191000	529			7	483.544	-62.333	529
8	2603978	1191113	543			8	-630.456	50.667	543
9	2603959	1191167	549			9	-649.456	104.667	549
RB9201	2604751	1192289	367.69			RB9201	142.544	1226.67	367.69
LCS2						LCS3
#pts	E	N	H			#pts	E	N	H
1	-661.86	33.1081	552			1	661.86	33.1081	-552
2	-647.676	77.5132	564			2	647.676	77.5132	-564
3	-785.151	65.4858	578			3	785.151	65.4858	-578
4	-666.63	-38.5805	553			4	666.63	-38.5805	-553
5	-667.104	-124.95	555			5	667.104	-124.95	-555
6	-604.569	-185.731	534			6	604.569	-185.731	-534
7	487.137	-19.9522	529			7	-487.137	-19.9522	-529
8	-632.473	-4.47366	543			8	632.473	-4.47366	-543
9	-656.107	47.6649	549			9	656.107	47.6649	-549
10	35.0905	1234.42	367.69			10	-35.0905	1234.42	-367.69

## Sheet: Aare
Residual anomaly for the stations in the Aare valley
it is obtained from the difference between the estimated regional gravity trend and the Bouguer anomaly (see Figure 4a main text)
Station	Residual anomaly (mGal)
2008	-0.904422
2009	-0.864479
2010	-0.771184
2011	-0.840799
2012	-0.877889
2013	-0.863623
2016	-0.934094
2017	-0.91127
2018	-0.713837
3002	-1.41655
3003	-1.73866
3004	-1.81484
3005	-2.04736
3006	-2.43452
3007	-2.83338
3008	-3.22853
3009	-3.49672
3010	-3.6679
3011	-4.0485
3012	-3.94009
3013	-3.91555
3014	-3.40856
3015	-3.08217
3016	-2.55064
3017	-2.02825
3018	-1.47932
3019	-0.680456
3020	-0.276462
3021	-0.407989
3101	-3.88902
3102	-4.00713
3103	-3.91926
3111	-4.03224
3105	-3.89843
3112	-3.94465
3106	-4.06876
3107	-4.11669
3108	-3.79857
3113	-3.97946

## Sheet: Aare stations conversion
GLOBAL COORDINATE SYSTEM GLCS						LOCAL COORDINATE SYSTEM 1 LCS1			(by simple translation of origin from GLCS to prism center)
LV 95 coordinates and GNSS/DEM heights						Coordinates in a local system, with the prism's center as the origin (pos. X-axis toward EAST, pos. Y-axis toward NORTH)
regular origin of Swiss coordinate system (pos. X-axis toward East, pos. Y-axis toward North)
								E(m)	N(m)
						origin of LCS1 (equals prism center)		2.60909e+06	1.19157e+06
Prism center	E (m)	N (m)	Height (m)			Prism center for prism1 and prism3		0	0
equals X/Y origin of local coordinate	2.60909e+06	1.19157e+06	528.075
systems - MP3011
	pos. X-axis E	pos. Y-axis N	(LV95 system)			x and y are still aligned to the LV 95 system		(pos. X-axis toward EAST, pos. Y-axis toward NORTH)
Gravity Stations MPs	E (m)	N (m)	Height (m)			Gravity Stations MPs	x (m)	y (m)	Height (m)
2008	2.60644e+06	1.19119e+06	795.501			2008	-2641.66	-381.756	795.501
2009	2.60651e+06	1.19126e+06	789.622			2009	-2575.66	-316.106	789.622
2010	2.60657e+06	1.19129e+06	781.142			2010	-2515.07	-286.049	781.142
2011	2.60666e+06	1.19119e+06	775.912			2011	-2425.85	-385.01	775.912
2012	2.60673e+06	1.19112e+06	774.057			2012	-2355.64	-456.743	774.057
2013	2.60688e+06	1.19111e+06	766.461			2013	-2208.68	-458.499	766.461
2016	2.60759e+06	1.19119e+06	562.05			2016	-1500.09	-382.844	562.05
2017	2.60753e+06	1.19122e+06	575.59			2017	-1560.14	-352.054	575.59
2018	2.60743e+06	1.19132e+06	576.609			2018	-1657.85	-255.694	576.609
3002	2.60782e+06	1.19123e+06	523.17			3002	-1267.26	-340.407	523.17
3003	2.60806e+06	1.19132e+06	522.187			3003	-1023.69	-247.469	522.187
3004	2.60819e+06	1.19139e+06	521.022			3004	-899.148	-182.002	521.022
3005	2.6083e+06	1.1914e+06	520.821			3005	-783.349	-168.899	520.821
3006	2.60843e+06	1.19149e+06	521.381			3006	-651.158	-78.381	521.381
3007	2.60853e+06	1.19154e+06	521.756			3007	-559.095	-29.368	521.756
3008	2.60862e+06	1.19158e+06	521.824			3008	-466.76	3.773	521.824
3009	2.60873e+06	1.19158e+06	523.138			3009	-354.724	10.602	523.138
3010	2.6088e+06	1.19158e+06	523.454			3010	-282.996	4.118	523.454
3011	2.60909e+06	1.19157e+06	528.075			3011	0	0	528.075
3012	2.60922e+06	1.19154e+06	528.164			3012	139.486	-28.948	528.164
3013	2.60934e+06	1.19155e+06	537.273			3013	250.708	-22.67	537.273
3014	2.60959e+06	1.19156e+06	543.525			3014	505.2	-14.039	543.525
3015	2.60966e+06	1.1916e+06	545.267			3015	577.017	26.09	545.267
3016	2.60974e+06	1.1917e+06	548.58			3016	652.428	130.017	548.58
3017	2.60985e+06	1.19175e+06	551.223			3017	763.471	177.834	551.223
3018	2.60999e+06	1.19178e+06	555.287			3018	906.184	205.76	555.287
3019	2.61012e+06	1.19187e+06	558.712			3019	1039.77	295.771	558.712
3020	2.61028e+06	1.19188e+06	566.246			3020	1199.8	310.095	566.246
3021	2.61057e+06	1.19169e+06	576.716			3021	1482.31	118.757	576.716
3101	2.60897e+06	1.19158e+06	525.044			3101	-119.276	4.054	525.044
3102	2.60903e+06	1.19159e+06	527.425			3102	-51.14	15.985	527.425
3103	2.60907e+06	1191658	528.256			3103	-17.111	85.811	528.256
3111	2.60909e+06	1.19157e+06	528.225			3111	8.885	1.878	528.225
3105	2.60919e+06	1.19156e+06	530.069			3105	100.77	-8.231	530.069
3112	2.60922e+06	1.19155e+06	527.949			3112	134.847	-22.203	527.949
3106	2.60926e+06	1.19153e+06	532.236			3106	176.705	-38.364	532.236
3107	2.60911e+06	1.19147e+06	527.942			3107	24.657	-106.358	527.942
3108	2.60918e+06	1.19167e+06	528.707			3108	98.657	97.747	528.707
3113	2.60934e+06	1.19155e+06	537.232			3113	252.901	-24.245	537.232
the prism corner coordinates have been calculated by backward calculation
from LCS3 -> LCS2->LCS1->GLCS	Prism1			Prism2			Prism3
Prism corner coordinates (LV95)	E (m)	N (m)		E (m)	N (m)		E (m)	N (m)
NW	2.60699e+06	1.1926e+06		2.60683e+06	1.19249e+06		2.60732e+06	1.19281e+06
NE	2.609e+06	1.1939e+06		2.60884e+06	1.1938e+06		2.60867e+06	1.19369e+06
SW	2.60917e+06	1.18924e+06		2.60901e+06	1.18914e+06		2.61005e+06	1.18862e+06
SE	2.61118e+06	1.19055e+06		2.61102e+06	1.19044e+06		2.61139e+06	1.18949e+06
LOCAL COORDINATE SYSTEM 2 LCS2		(by rotation in counterclockwise direction of 33 degrees)				LOCAL COORDINATE SYSTEM 3 LCS3
Same origin as LCS1 but x'/y' axes rotated clockwise into direction of prism (y'-axis parallel long prism axis)						Note that all the GLCS, LCS1 and LCS2 are right handed cartesian coordinate systems with positive z-axis from sea level upward (elevation is positive).
x' and y' coordinates calculated with formula for rotation of coordinate system, angle positive in anti-clockwise direction						For GRAVI3D we need a right-handed coordinate system with positive z-axis downward toward center of Earth because this is the direction of gravity.
						We, therefore obtain the final coordinates used in GRAVI3D for PRISM and BGPOLY by doing an inversion of the z-axis from upward to downward
as we rotate in clockwise direction, the angle must be taken negative.						positive and to keep it a right-handed coordinate system we must also flip the positive x-axis to become the negative x-axis while the positive
	Note that cos(+alpha)=cos(-alpha) but sin(+alpha)=-sin(-alpha)					y-axis is kept as is.
(positive x'-axis toward ESE, positive y'-axis toward NNE)
Gravity Stations	x' (m)	y' (m)	height (m)			Gravity Stations	x'' (m)	y'' (m)	z''(m)
2008	-2423.4	1118.58	795.501			2008	2423.4	1118.58	-795.501
2009	-2332.29	1137.7	789.622			2009	2332.29	1137.7	-789.622
2010	-2265.11	1129.91	781.142			2010	2265.11	1129.91	-781.142
2011	-2244.18	998.319	775.912			2011	2244.18	998.319	-775.912
2012	-2224.37	899.917	774.057			2012	2224.37	899.917	-774.057
2013	-2102.07	818.403	766.461			2013	2102.07	818.403	-766.461
2016	-1466.59	495.929	562.05			2016	1466.59	495.929	-562.05
2017	-1500.18	554.455	575.59			2017	1500.18	554.455	-575.59
2018	-1529.65	688.489	576.609			2018	1529.65	688.489	-576.609
3002	-1248.21	404.708	523.17			3002	1248.21	404.708	-523.17
3003	-993.317	349.995	522.187			3003	993.317	349.995	-522.187
3004	-853.214	337.071	521.022			3004	853.214	337.071	-521.022
3005	-748.961	284.992	520.821			3005	748.961	284.992	-520.821
3006	-588.796	288.91	521.381			3006	588.796	288.91	-521.381
3007	-484.891	279.875	521.756			3007	484.891	279.875	-521.756
3008	-389.403	257.38	521.824			3008	389.403	257.38	-521.824
3009	-291.722	202.088	523.138			3009	291.722	202.088	-523.138
3010	-235.098	157.584	523.454			3010	235.098	157.584	-523.454
3011	0	0	528.075			3011	0	0	-528.075
3012	101.217	-100.247	528.164			3012	-101.217	-100.247	-528.164
3013	197.914	-155.558	537.273			3013	-197.914	-155.558	-537.273
3014	416.05	-286.926	543.525			3014	-416.05	-286.926	-543.525
3015	498.137	-292.385	545.267			3015	-498.137	-292.385	-545.267
3016	617.984	-246.296	548.58			3016	-617.984	-246.296	-548.58
3017	737.156	-266.672	551.223			3017	-737.156	-266.672	-551.223
3018	872.055	-320.978	555.287			3018	-872.055	-320.978	-555.287
3019	1033.12	-318.247	558.712			3019	-1033.12	-318.247	-558.712
3020	1175.12	-393.388	566.246			3020	-1175.12	-393.388	-566.246
3021	1307.85	-707.726	576.716			3021	-1307.85	-707.726	-576.716
3101	-97.8253	68.3623	525.044			3101	97.8253	-706.726	-525.044
3102	-34.1836	41.259	527.425			3102	34.1836	-705.726	-527.425
3103	32.3855	81.2865	528.256			3103	-32.3855	-704.726	-528.256
3111	8.47442	-3.26409	528.225			3111	-8.47442	-703.726	-528.225
3105	80.0299	-61.7864	530.069			3105	-80.0299	-702.726	-530.069
3112	101	-92.0639	527.949			3112	-101	-701.726	-527.949
3106	127.303	-128.415	532.236			3106	-127.303	-700.726	-532.236
3107	-37.2476	-102.628	527.942			3107	37.2476	-699.726	-527.942
3108	135.978	28.2451	528.707			3108	-135.978	-698.726	-528.707
3113	198.896	-158.073	537.232			3113	-198.896	-697.726	-537.232
						Prism dimensions	Width (m)	Length (m)	Thickness (m)
						prism1	2400	4000	180
						prism2	2400	4000	50
						prism3	1600	5000	130
						Prism coordinates	x'max (m)	x'min (m)	y'max (m)	y'min (m)	zmax (m)	zmin (m)	density (kg/m3)
						prism 1	1200	-1200	2000	-2000	-340	-520	-500
						prism 2	1390	-1010	2000	-2000	-470	-520	-500
						prism 3	800	-800	2000	-3000	-340	-470	-500

## Sheet: Aare drillings conversion
GLCS
Prism center	E (m)	N (m)	Height (m)
equals X/Y origin of local coordinate	2.60909e+06	1.19157e+06	528.075
						LCS1
#pts	E	N	H			#pts	E	N	H
1	2609872	1191894	479			1	786.815	321.811	479
2	2609835	1192125	521			2	749.815	552.811	521
3	2609579	1191412	314			3	493.815	-160.189	314
4	2610059	1192148	546			4	973.815	575.811	546
5	2609930	1192010	509			5	844.815	437.811	509
6	2610550	1191930	591			6	1464.81	357.811	591
7	2609820	1191966	455			7	734.815	393.811	455
8	2609486	1192213	435			8	400.815	640.811	435
9	2609907	1191251	392			9	821.815	-321.189	392
10	2610050	1191860	500			10	964.815	287.811	500
11	2609850	1191860	433			11	764.815	287.811	433
12	2610610	1191850	591			12	1524.81	277.811	591
13	2609506	1192169	435			13	420.815	596.811	435
14	2609430	1192130	404			14	344.815	557.811	404
15	2609794	1191944	425			15	708.815	371.811	425
16	2609782	1192172	498			16	696.815	599.811	498
17	2609929	1192085	515			17	843.815	512.811	515
18	2609840	1191680	379			18	754.815	107.811	379
19	2609983	1192000	507			19	897.815	427.811	507
20	2609907	1191893	475			20	821.815	320.811	475
21	2609820	1191720	400			21	734.815	147.811	400
22	2609820	1191885	432			22	734.815	312.811	432
23	2609712	1192193	468			23	626.815	620.811	468
24	2609867	1191946	492			24	781.815	373.811	492
25	2609780	1192205	499			25	694.815	632.811	499
26	2609850	1192240	539			26	764.815	667.811	539
27	2609828	1191968	454			27	742.815	395.811	454
28	2610128	1192088	548			28	1042.81	515.811	548
29	2609720	1192220	462			29	634.815	647.811	462
30	2609818	1192014	478			30	732.815	441.811	478
31	2610766	1192212	630.9			31	1680.81	639.811	630.9
32	2609877	1191743	420			32	791.815	170.811	420
33	2610190	1192275	572.2			33	1104.81	702.811	572.2
34	2609774	1192237	485			34	688.815	664.811	485
35	2610270	1192145	571.8			35	1184.81	572.811	571.8
36	2609979	1192147	528			36	893.815	574.811	528
37	2610000	1191889	537			37	914.815	316.811	537
Hunzige	2608559	1192210	256			Hunzige	-526.185	637.811	256
Brunnenbohrung	2607570	1193150	255			Brunnenbohrung	-1515.19	1577.81	255
LCS2						LCS3
#pts	E	N	H			#pts	E	N	H
1	835.149	-158.637	479			1	-835.149	-158.637	-479
2	929.93	55.2478	521			2	-929.93	55.2478	-521
3	326.903	-403.297	314			3	-326.903	-403.297	-314
4	1130.32	-47.4619	546			4	-1130.32	-47.4619	-546
5	946.97	-92.94	509			5	-946.97	-92.94	-509
6	1423.38	-497.71	591			6	-1423.38	-497.71	-591
7	830.753	-69.9312	455			7	-830.753	-69.9312	-455
8	685.162	319.13	435			8	-685.162	319.13	-435
9	514.3	-716.964	392			9	-514.3	-716.964	-392
10	965.915	-284.097	500			10	-965.915	-284.097	-500
11	798.181	-175.169	433			11	-798.181	-175.169	-433
12	1430.12	-597.482	591			12	-1430.12	-597.482	-591
13	677.972	271.336	435			13	-677.972	271.336	-435
14	592.992	280.02	404			14	-592.992	280.02	-404
15	796.965	-74.2214	425			15	-796.965	-74.2214	-425
16	911.079	123.531	498			16	-911.079	123.531	-498
17	986.98	-29.4951	515			17	-986.98	-29.4951	-515
18	691.759	-320.684	379			18	-691.759	-320.684	-379
19	985.974	-130.193	507			19	-985.974	-130.193	-507
20	863.958	-178.538	475			20	-863.958	-178.538	-475
21	696.771	-276.244	400			21	-696.771	-276.244	-400
22	786.637	-137.864	432			22	-786.637	-137.864	-432
23	863.809	179.268	468			23	-863.809	179.268	-468
24	859.277	-112.303	492			24	-859.277	-112.303	-492
25	927.374	152.297	499			25	-927.374	152.297	-499
26	1005.14	143.525	539			26	-1005.14	143.525	-539
27	838.551	-72.611	454			27	-838.551	-72.611	-454
28	1155.51	-135.362	548			28	-1155.51	-135.362	-548
29	885.224	197.555	462			29	-885.224	197.555	-462
30	855.218	-28.5858	478			30	-855.218	-28.5858	-478
31	1758.12	-378.847	630.9			31	-1758.12	-378.847	-630.9
32	757.102	-287.999	420			32	-757.102	-287.999	-420
33	1309.35	-12.2985	572.2			33	-1309.35	-12.2985	-572.2
34	939.771	182.402	485			34	-939.771	182.402	-485
35	1305.64	-164.897	571.8			35	-1305.64	-164.897	-571.8
36	1062.68	-4.72947	528			36	-1062.68	-4.72947	-528
37	939.776	-232.544	537			37	-939.776	-232.544	-537
38	-93.9191	821.494	256			38	93.9191	821.494	-256
39	-411.404	2148.49	255			39	411.404	2148.49	-255
