# Supplementary material for: Three-dimensional gravity modelling of a Quaternary overdeepening fill in the Bern area of Switzerland discloses two stages of glacial carving
Source: Sci Rep. 2022 Jan 27;12:1441. doi: 10.1038/s41598-022-04830-x (PMC8795381; doi:10.1038/s41598-022-04830-x)
Supplement: Supplementary file 5 — Supplementary Information 5. [file 41598_2022_4830_MOESM5_ESM.zip]

Archive with 30 entries (16 files):
- PRISMA_v.1.0/
- PRISMA_v.1.0/example1_ushape/
- PRISMA_v.1.0/example1_ushape/input/
- PRISMA_v.1.0/example1_ushape/input/MP_input_gurbe.txt
- PRISMA_v.1.0/example1_ushape/input/PRISMA_input_gurbe_ushape.txt
- PRISMA_v.1.0/example1_ushape/output/
- PRISMA_v.1.0/example1_ushape/output/Prisma full results.txt
- PRISMA_v.1.0/example2_vshape/
- PRISMA_v.1.0/example2_vshape/input/
- PRISMA_v.1.0/example2_vshape/input/MP_input_aare.txt
- PRISMA_v.1.0/example2_vshape/input/PRISMA_input_aare_vshape.txt
- PRISMA_v.1.0/example2_vshape/output/
- PRISMA_v.1.0/example2_vshape/output/Prisma full results.txt
- PRISMA_v.1.0/Final model Aare/
- PRISMA_v.1.0/Final model Aare/input/
- PRISMA_v.1.0/Final model Aare/input/MP_input_aare.txt
- PRISMA_v.1.0/Final model Aare/input/PRISMA_input_aare_final_model.txt
- PRISMA_v.1.0/Final model Aare/output/
- PRISMA_v.1.0/Final model Aare/output/Prisma full results.txt
- PRISMA_v.1.0/Final model Gürbe/
- PRISMA_v.1.0/Final model Gürbe/input/
- PRISMA_v.1.0/Final model Gürbe/input/MP_input_gurbe.txt
- PRISMA_v.1.0/Final model Gürbe/input/PRISMA_input_gurbe_final_model.txt
- PRISMA_v.1.0/Final model Gürbe/output/
- PRISMA_v.1.0/Final model Gürbe/output/Prisma full results.txt
- PRISMA_v.1.0/PRISMA_controlfile_example1.py
- PRISMA_v.1.0/PRISMA_controlfile_example2.py
- PRISMA_v.1.0/READ_ME.txt
- PRISMA_v.1.0/source_code/
- PRISMA_v.1.0/source_code/PRISMA.py
