# Supplementary material for: Three-dimensional gravity modelling of a Quaternary overdeepening fill in the Bern area of Switzerland discloses two stages of glacial carving
Source: Sci Rep. 2022 Jan 27;12:1441. doi: 10.1038/s41598-022-04830-x (PMC8795381; doi:10.1038/s41598-022-04830-x)
Supplement: Supplementary file 5 — Supplementary Information 5. [file 41598_2022_4830_MOESM5_ESM.zip › PRISMA_v.1.0/example1_ushape/input/MP_input_gurbe.txt]

#Stations input file
#Coordinates in meters. Z axis positive downward
#MP name x y z
1002	1382.12	185.02	-782.22
1003	1318.73	122.10	-770.08
1004	1142.18	116.64	-720.80
1007	591.86	-143.30	-559.66
1008	436.90	-119.61	-524.91
1009	379.87	-125.21	-523.22
1010	299.98	-131.61	-523.32
1011	254.81	-136.38	-523.63
1012	216.53	-139.14	-524.17
1013	146.04	-146.55	-524.62
1014	96.51	-149.39	-524.46
1015	-13.94	-159.39	-523.81
1016	-98.64	-166.26	-524.15
1017	-228.03	-177.37	-525.31
1018	-327.90	-183.21	-523.99
1019	-357.03	105.88	-529.03
1020	-476.36	-71.17	-535.90
1021	-699.94	180.10	-657.49
1022	-748.10	-28.71	-659.75
1023	-557.54	-54.68	-578.98
1024	-521.47	230.98	-564.14
1025	-994.04	-131.56	-721.98
1121	-323.09	-185.24	-524.03
1120	-221.44	-177.55	-525.41
1119	-519.52	-202.14	-546.14
1118	-416.38	-204.40	-523.42
1123	-557.66	-203.40	-578.97
1114	96.51	-202.40	-524.44
1218	-328.44	-201.40	-524.00
1107	592.60	-200.40	-559.72
1106	739.39	-199.40	-597.27
