# Supplementary material for: Three-dimensional gravity modelling of a Quaternary overdeepening fill in the Bern area of Switzerland discloses two stages of glacial carving
Source: Sci Rep. 2022 Jan 27;12:1441. doi: 10.1038/s41598-022-04830-x (PMC8795381; doi:10.1038/s41598-022-04830-x)
Supplement: Supplementary file 5 — Supplementary Information 5. [file 41598_2022_4830_MOESM5_ESM.zip › PRISMA_v.1.0/example1_ushape/input/PRISMA_input_gurbe_ushape.txt]

#PRISMA Input file
#RIGHT HANDED COORDINATES ONLY
#Prisms coordinates in meters and density contrast in kg/m3
#RIGHT HANDED COORDINATES ONLY
#xmax	xmin	ymax	ymin	zmax	zmin	density contrast
430.00	-420.00	2000.00	-2000.00	-503.00	-523.00	-500
365.50	-386.40	2000.00	-2000.00	-483.00	-503.00	-500
313.90	-373.80	2000.00	-2000.00	-463.00	-483.00	-500
292.40	-365.40	2000.00	-2000.00	-443.00	-463.00	-500
270.90	-357.00	2000.00	-2000.00	-423.00	-443.00	-500
249.40	-344.40	2000.00	-2000.00	-403.00	-423.00	-500
227.90	-336.00	2000.00	-2000.00	-368.00	-403.00	-500
