# Supplementary material for: Three-dimensional gravity modelling of a Quaternary overdeepening fill in the Bern area of Switzerland discloses two stages of glacial carving
Source: Sci Rep. 2022 Jan 27;12:1441. doi: 10.1038/s41598-022-04830-x (PMC8795381; doi:10.1038/s41598-022-04830-x)
Supplement: Supplementary file 5 — Supplementary Information 5. [file 41598_2022_4830_MOESM5_ESM.zip › PRISMA_v.1.0/example1_ushape/output/Prisma full results.txt]

#Run date and start time:
#2021-10-28 17:24:36.681179

#Run name
#example1_ushape\output

#Routine
#PRISMA

#Stations coordinates file name
#example1_ushape\input\MP_input_gurbe.txt

#Number of stations
#31

#Study region xmax (m)  xmin(m)   ymax (m)  ymin(m)  zmax (m)  zmin(m) 
#(5000, -5000, 5000, -5000, 0, -900)

#Prism coordinates and density file name
#example1_ushape\input\PRISMA_input_gurbe_ushape.txt

#Number of prisms
#7

#MP Station | MP coordinates x, y, z | All prisms gravity effect (mGal) | Invididual prisms gravity effect (mGal)
1002         1382.12      185.02       -782.22      -0.0926      -0.0141       -0.0127       -0.0117       -0.0117       -0.0115       -0.0113       -0.0196   
1003         1318.73      122.10       -770.08      -0.0998      -0.0152       -0.0136       -0.0126       -0.0126       -0.0124       -0.0122       -0.0212   
1004         1142.18      116.64       -720.80      -0.1190      -0.0179       -0.0160       -0.0149       -0.0150       -0.0149       -0.0147       -0.0257   
1007         591.86       -143.30      -559.66      -0.2375      -0.0306       -0.0283       -0.0274       -0.0297       -0.0312       -0.0319       -0.0582   
1008         436.90       -119.61      -524.91      -0.4654      -0.1259       -0.0503       -0.0441       -0.0489       -0.0511       -0.0517       -0.0934   
1009         379.87       -125.21      -523.22      -0.9606      -0.3910       -0.1432       -0.0771       -0.0768       -0.0750       -0.0723       -0.1251   
1010         299.98       -131.61      -523.32      -1.6575      -0.4067       -0.3555       -0.2356       -0.1804       -0.1488       -0.1285       -0.2019   
1011         254.81       -136.38      -523.63      -2.0150      -0.4090       -0.3766       -0.3138       -0.2593       -0.2126       -0.1777       -0.2659   
1012         216.53       -139.14      -524.17      -2.2462      -0.4099       -0.3846       -0.3428       -0.3020       -0.2596       -0.2209       -0.3265   
1013         146.04       -146.55      -524.62      -2.5201      -0.4110       -0.3919       -0.3658       -0.3393       -0.3099       -0.2785       -0.4237   
1014         96.51        -149.39      -524.46      -2.6288      -0.4116       -0.3947       -0.3732       -0.3514       -0.3274       -0.3012       -0.4693   
1015         -13.94       -159.39      -523.81      -2.7310      -0.4124       -0.3971       -0.3795       -0.3617       -0.3427       -0.3219       -0.5156   
1016         -98.64       -166.26      -524.15      -2.7205      -0.4117       -0.3956       -0.3778       -0.3598       -0.3409       -0.3203       -0.5145   
1017         -228.03      -177.37      -525.31      -2.5337      -0.4081       -0.3848       -0.3600       -0.3355       -0.3111       -0.2850       -0.4491   
1018         -327.90      -183.21      -523.99      -2.0598      -0.4015       -0.3484       -0.2968       -0.2588       -0.2300       -0.2030       -0.3213   
1019         -357.03      105.88       -529.03      -1.7548      -0.3834       -0.2949       -0.2371       -0.2080       -0.1884       -0.1688       -0.2743   
1020         -476.36      -71.17       -535.90      -0.5234      -0.0474       -0.0519       -0.0620       -0.0703       -0.0756       -0.0765       -0.1397   
1021         -699.94      180.10       -657.49      -0.3419      -0.0447       -0.0421       -0.0427       -0.0440       -0.0448       -0.0445       -0.0791   
1022         -748.10      -28.71       -659.75      -0.2946      -0.0377       -0.0359       -0.0366       -0.0379       -0.0387       -0.0386       -0.0691   
1023         -557.54      -54.68       -578.98      -0.4345      -0.0498       -0.0487       -0.0525       -0.0565       -0.0592       -0.0597       -0.1081   
1024         -521.47      230.98       -564.14      -0.4837      -0.0543       -0.0531       -0.0582       -0.0632       -0.0666       -0.0670       -0.1213   
1025         -994.04      -131.56      -721.98      -0.1867      -0.0246       -0.0234       -0.0234       -0.0239       -0.0243       -0.0241       -0.0429   
1121         -323.09      -185.24      -524.03      -2.0969      -0.4022       -0.3525       -0.3033       -0.2656       -0.2362       -0.2084       -0.3289   
1120         -221.44      -177.55      -525.41      -2.5500      -0.4083       -0.3857       -0.3615       -0.3377       -0.3138       -0.2882       -0.4547   
1119         -519.52      -202.14      -546.14      -0.4247      -0.0377       -0.0420       -0.0495       -0.0563       -0.0610       -0.0625       -0.1157   
1118         -416.38      -204.40      -523.42      -1.0010      -0.2697       -0.0990       -0.1058       -0.1118       -0.1135       -0.1094       -0.1917   
1123         -557.66      -203.40      -578.97      -0.4339      -0.0498       -0.0486       -0.0524       -0.0564       -0.0592       -0.0596       -0.1080   
1114         96.51        -202.40      -524.44      -2.6289      -0.4116       -0.3947       -0.3732       -0.3514       -0.3274       -0.3012       -0.4693   
1218         -328.44      -201.40      -524.00      -2.0554      -0.4014       -0.3479       -0.2960       -0.2580       -0.2293       -0.2023       -0.3205   
1107         592.60       -200.40      -559.72      -0.2367      -0.0305       -0.0282       -0.0274       -0.0297       -0.0311       -0.0318       -0.0580   
1106         739.39       -199.40      -597.27      -0.1827      -0.0247       -0.0228       -0.0218       -0.0229       -0.0236       -0.0239       -0.0431   
