# Supplementary material for: Three-dimensional gravity modelling of a Quaternary overdeepening fill in the Bern area of Switzerland discloses two stages of glacial carving
Source: Sci Rep. 2022 Jan 27;12:1441. doi: 10.1038/s41598-022-04830-x (PMC8795381; doi:10.1038/s41598-022-04830-x)
Supplement: Supplementary file 5 — Supplementary Information 5. [file 41598_2022_4830_MOESM5_ESM.zip › PRISMA_v.1.0/example2_vshape/input/MP_input_aare.txt]

#Stations input file
#Coordinates in meters. Z axis positive downward
#MP name x y z
2008	2423.40	1118.58	-795.50
2009	2332.29	1137.70	-789.62
2010	2265.11	1129.91	-781.14
2011	2244.18	998.32	-775.91
2012	2224.37	899.92	-774.06
2013	2102.07	818.40	-766.46
2016	1466.59	495.93	-562.05
2017	1500.18	554.45	-575.59
2018	1529.65	688.49	-576.61
3002	1248.21	404.71	-523.17
3003	993.32	349.99	-522.19
3004	853.21	337.07	-521.02
3005	748.96	284.99	-520.82
3006	588.80	288.91	-521.38
3007	484.89	279.87	-521.76
3008	389.40	257.38	-521.82
3009	291.72	202.09	-523.14
3010	235.10	157.58	-523.45
3011	0.00	0.00	-528.08
3012	-101.22	-100.25	-528.16
3013	-197.91	-155.56	-537.27
3014	-416.05	-286.93	-543.53
3015	-498.14	-292.39	-545.27
3016	-617.98	-246.30	-548.58
3017	-737.16	-266.67	-551.22
3018	-872.05	-320.98	-555.29
3019	-1033.12	-318.25	-558.71
3020	-1175.12	-393.39	-566.25
3021	-1307.85	-707.73	-576.72
3101	97.83	-706.73	-525.04
3102	34.18	-705.73	-527.43
3103	-32.39	-704.73	-528.26
3111	-8.47	-703.73	-528.23
3105	-80.03	-702.73	-530.07
3112	-101.00	-701.73	-527.95
3106	-127.30	-700.73	-532.24
3107	37.25	-699.73	-527.94
3108	-135.98	-698.73	-528.71
3113	-198.90	-697.73	-537.23
