# Supplementary material for: Three-dimensional gravity modelling of a Quaternary overdeepening fill in the Bern area of Switzerland discloses two stages of glacial carving
Source: Sci Rep. 2022 Jan 27;12:1441. doi: 10.1038/s41598-022-04830-x (PMC8795381; doi:10.1038/s41598-022-04830-x)
Supplement: Supplementary file 5 — Supplementary Information 5. [file 41598_2022_4830_MOESM5_ESM.zip › PRISMA_v.1.0/example2_vshape/input/PRISMA_input_aare_vshape.txt]

#PRISMA Input file
#RIGHT HANDED COORDINATES ONLY
#Prisms coordinates in meters and density contrast in kg/m3
#RIGHT HANDED COORDINATES ONLY
#xmax	xmin	ymax	ymin	zmax	zmin	density contrast
1390.00	-1010.00	2000.00	-2000.00	-495.00	-520.00	-450.00
1292.70	-939.30	2000.00	-3000.00	-476.79	-495.00	-450.00
1195.40	-868.60	2000.00	-3000.00	-458.57	-476.79	-450.00
1098.10	-797.90	2000.00	-3000.00	-440.36	-458.57	-450.00
1000.80	-727.20	2000.00	-3000.00	-422.14	-440.36	-450.00
903.50	-656.50	2000.00	-3000.00	-403.93	-422.14	-450.00
806.20	-585.80	2000.00	-3000.00	-385.71	-403.93	-450.00
708.90	-515.10	2000.00	-3000.00	-367.50	-385.71	-450.00
611.60	-444.40	2000.00	-3000.00	-349.29	-367.50	-450.00
514.30	-373.70	2000.00	-3000.00	-331.07	-349.29	-450.00
417.00	-303.00	2000.00	-3000.00	-312.86	-331.07	-450.00
319.70	-232.30	2000.00	-3000.00	-294.64	-312.86	-450.00
222.40	-161.60	2000.00	-3000.00	-276.43	-294.64	-450.00
125.10	-90.90	2000.00	-3000.00	-258.21	-276.43	-450.00
27.80	-20.20	2000.00	-3000.00	-240.00	-258.21	-450.00
