# Supplementary material for: Three-dimensional gravity modelling of a Quaternary overdeepening fill in the Bern area of Switzerland discloses two stages of glacial carving
Source: Sci Rep. 2022 Jan 27;12:1441. doi: 10.1038/s41598-022-04830-x (PMC8795381; doi:10.1038/s41598-022-04830-x)
Supplement: Supplementary file 5 — Supplementary Information 5. [file 41598_2022_4830_MOESM5_ESM.zip › PRISMA_v.1.0/example2_vshape/output/Prisma full results.txt]

#Run date and start time:
#2021-10-28 17:24:31.600886

#Run name
#example2_vshape\output

#Routine
#PRISMA

#Stations coordinates file name
#example2_vshape\input\MP_input_aare.txt

#Number of stations
#39

#Study region xmax (m)  xmin(m)   ymax (m)  ymin(m)  zmax (m)  zmin(m) 
#(5000, -5000, 5000, -5000, 0, -900)

#Prism coordinates and density file name
#example2_vshape\input\PRISMA_input_aare_vshape.txt

#Number of prisms
#15

#MP Station | MP coordinates x, y, z | All prisms gravity effect (mGal) | Invididual prisms gravity effect (mGal)
2008         2423.40      1118.58      -795.50      -0.1078      -0.0187       -0.0130       -0.0117       -0.0106       -0.0096       -0.0086       -0.0076       -0.0067       -0.0058       -0.0049       -0.0040       -0.0031       -0.0022       -0.0012       -0.0003   
2009         2332.29      1137.70      -789.62      -0.1185      -0.0211       -0.0144       -0.0130       -0.0117       -0.0105       -0.0093       -0.0083       -0.0072       -0.0062       -0.0053       -0.0043       -0.0033       -0.0023       -0.0013       -0.0003   
2010         2265.11      1129.91      -781.14      -0.1269      -0.0229       -0.0155       -0.0139       -0.0125       -0.0112       -0.0099       -0.0088       -0.0077       -0.0066       -0.0056       -0.0045       -0.0035       -0.0025       -0.0014       -0.0003   
2011         2244.18      998.32       -775.91      -0.1330      -0.0240       -0.0163       -0.0146       -0.0131       -0.0117       -0.0104       -0.0092       -0.0080       -0.0069       -0.0058       -0.0047       -0.0037       -0.0026       -0.0015       -0.0003   
2012         2224.37      899.92       -774.06      -0.1388      -0.0252       -0.0171       -0.0153       -0.0137       -0.0122       -0.0109       -0.0096       -0.0084       -0.0072       -0.0061       -0.0049       -0.0038       -0.0027       -0.0015       -0.0003   
2013         2102.07      818.40       -766.46      -0.1648      -0.0310       -0.0207       -0.0183       -0.0162       -0.0144       -0.0127       -0.0112       -0.0097       -0.0083       -0.0070       -0.0057       -0.0044       -0.0031       -0.0017       -0.0004   
2016         1466.59      495.93       -562.05      -0.2959      -0.0871       -0.0399       -0.0303       -0.0249       -0.0212       -0.0184       -0.0160       -0.0139       -0.0119       -0.0101       -0.0082       -0.0064       -0.0045       -0.0026       -0.0006   
2017         1500.18      554.45       -575.59      -0.2825      -0.0762       -0.0385       -0.0300       -0.0248       -0.0212       -0.0183       -0.0159       -0.0138       -0.0118       -0.0100       -0.0081       -0.0063       -0.0045       -0.0026       -0.0006   
2018         1529.65      688.49       -576.61      -0.2507      -0.0619       -0.0337       -0.0270       -0.0227       -0.0196       -0.0170       -0.0149       -0.0129       -0.0111       -0.0093       -0.0076       -0.0059       -0.0042       -0.0024       -0.0006   
3002         1248.21      404.71       -523.17      -1.0019      -0.4536       -0.2651       -0.0844       -0.0445       -0.0322       -0.0258       -0.0215       -0.0182       -0.0154       -0.0128       -0.0105       -0.0081       -0.0058       -0.0033       -0.0008   
3003         993.32       349.99       -522.19      -1.8311      -0.4645       -0.3275       -0.3106       -0.2715       -0.1735       -0.0874       -0.0547       -0.0393       -0.0301       -0.0236       -0.0183       -0.0138       -0.0095       -0.0054       -0.0012   
3004         853.21       337.07       -521.02      -2.2604      -0.4663       -0.3319       -0.3223       -0.3064       -0.2762       -0.2099       -0.1214       -0.0725       -0.0493       -0.0359       -0.0266       -0.0194       -0.0132       -0.0074       -0.0017   
3005         748.96       284.99       -520.82      -2.5643      -0.4669       -0.3335       -0.3261       -0.3151       -0.2982       -0.2669       -0.2065       -0.1278       -0.0784       -0.0526       -0.0371       -0.0261       -0.0173       -0.0096       -0.0021   
3006         588.80       288.91       -521.38      -2.9978      -0.4673       -0.3347       -0.3289       -0.3211       -0.3111       -0.2960       -0.2725       -0.2314       -0.1680       -0.1070       -0.0684       -0.0447       -0.0282       -0.0151       -0.0033   
3007         484.89       279.87       -521.76      -3.2539      -0.4673       -0.3352       -0.3299       -0.3231       -0.3149       -0.3036       -0.2878       -0.2630       -0.2231       -0.1649       -0.1072       -0.0673       -0.0408       -0.0212       -0.0045   
3008         389.40       257.38       -521.82      -3.4669      -0.4675       -0.3355       -0.3306       -0.3244       -0.3172       -0.3076       -0.2953       -0.2776       -0.2512       -0.2105       -0.1545       -0.0998       -0.0592       -0.0299       -0.0063   
3009         291.72       202.09       -523.14      -3.6496      -0.4672       -0.3354       -0.3307       -0.3248       -0.3182       -0.3097       -0.2993       -0.2851       -0.2657       -0.2374       -0.1955       -0.1411       -0.0870       -0.0436       -0.0090   
3010         235.10       157.58       -523.45      -3.7381      -0.4671       -0.3354       -0.3308       -0.3250       -0.3186       -0.3105       -0.3007       -0.2877       -0.2705       -0.2465       -0.2114       -0.1628       -0.1059       -0.0540       -0.0111   
3011         0.00         0.00         -528.08      -3.8585      -0.4656       -0.3343       -0.3295       -0.3237       -0.3172       -0.3091       -0.2996       -0.2875       -0.2724       -0.2529       -0.2267       -0.1916       -0.1446       -0.0851       -0.0186   
3012         -101.22      -100.25      -528.16      -3.7700      -0.4654       -0.3340       -0.3290       -0.3228       -0.3159       -0.3072       -0.2968       -0.2833       -0.2662       -0.2438       -0.2138       -0.1750       -0.1273       -0.0734       -0.0163   
3013         -197.91      -155.56      -537.27      -3.5652      -0.4622       -0.3313       -0.3258       -0.3189       -0.3109       -0.3007       -0.2881       -0.2714       -0.2495       -0.2205       -0.1833       -0.1404       -0.0962       -0.0539       -0.0121   
3014         -416.05      -286.93      -543.53      -2.9694      -0.4582       -0.3269       -0.3192       -0.3089       -0.2956       -0.2768       -0.2501       -0.2126       -0.1673       -0.1243       -0.0904       -0.0647       -0.0438       -0.0249       -0.0058   
3015         -498.14      -292.39      -545.27      -2.6979      -0.4561       -0.3243       -0.3149       -0.3017       -0.2833       -0.2556       -0.2154       -0.1659       -0.1212       -0.0888       -0.0657       -0.0481       -0.0332       -0.0191       -0.0045   
3016         -617.98      -246.30      -548.58      -2.2653      -0.4514       -0.3178       -0.3034       -0.2807       -0.2444       -0.1907       -0.1358       -0.0970       -0.0724       -0.0558       -0.0433       -0.0328       -0.0232       -0.0135       -0.0032   
3017         -737.16      -266.67      -551.22      -1.8038      -0.4431       -0.3048       -0.2758       -0.2232       -0.1536       -0.1030       -0.0749       -0.0580       -0.0465       -0.0377       -0.0303       -0.0236       -0.0169       -0.0100       -0.0024   
3018         -872.05      -320.98      -555.29      -1.2472      -0.4168       -0.2515       -0.1616       -0.0975       -0.0686       -0.0533       -0.0437       -0.0367       -0.0311       -0.0262       -0.0216       -0.0171       -0.0124       -0.0074       -0.0018   
3019         -1033.12     -318.25      -558.71      -0.5217      -0.1662       -0.0675       -0.0494       -0.0404       -0.0347       -0.0304       -0.0270       -0.0239       -0.0210       -0.0182       -0.0153       -0.0123       -0.0090       -0.0054       -0.0013   
3020         -1175.12     -393.39      -566.25      -0.2773      -0.0457       -0.0311       -0.0280       -0.0256       -0.0236       -0.0216       -0.0198       -0.0179       -0.0160       -0.0140       -0.0119       -0.0096       -0.0071       -0.0042       -0.0010   
3021         -1307.85     -707.73      -576.72      -0.2063      -0.0277       -0.0212       -0.0203       -0.0193       -0.0182       -0.0170       -0.0158       -0.0145       -0.0130       -0.0115       -0.0098       -0.0079       -0.0058       -0.0035       -0.0008   
3101         97.83        -706.73      -525.04      -3.8698      -0.4663       -0.3352       -0.3306       -0.3249       -0.3187       -0.3109       -0.3017       -0.2900       -0.2752       -0.2558       -0.2291       -0.1923       -0.1419       -0.0802       -0.0169   
3102         34.18        -705.73      -527.43      -3.8713      -0.4656       -0.3346       -0.3299       -0.3241       -0.3178       -0.3098       -0.3005       -0.2886       -0.2738       -0.2546       -0.2286       -0.1936       -0.1460       -0.0854       -0.0185   
3103         -32.39       -704.73      -528.26      -3.8409      -0.4652       -0.3342       -0.3294       -0.3235       -0.3169       -0.3087       -0.2990       -0.2866       -0.2711       -0.2510       -0.2240       -0.1883       -0.1413       -0.0831       -0.0183   
3111         -8.47        -703.73      -528.23      -3.8553      -0.4653       -0.3343       -0.3296       -0.3237       -0.3172       -0.3091       -0.2996       -0.2874       -0.2722       -0.2525       -0.2261       -0.1910       -0.1440       -0.0848       -0.0186   
3105         -80.03       -702.73      -530.07      -3.7880      -0.4645       -0.3337       -0.3287       -0.3226       -0.3158       -0.3072       -0.2970       -0.2839       -0.2673       -0.2457       -0.2168       -0.1793       -0.1319       -0.0766       -0.0170   
3112         -101.00      -701.73      -527.95      -3.7719      -0.4652       -0.3341       -0.3291       -0.3229       -0.3160       -0.3073       -0.2969       -0.2835       -0.2664       -0.2440       -0.2140       -0.1752       -0.1275       -0.0735       -0.0164   
3106         -127.30      -700.73      -532.24      -3.7143      -0.4637       -0.3330       -0.3278       -0.3215       -0.3143       -0.3052       -0.2943       -0.2801       -0.2619       -0.2380       -0.2063       -0.1662       -0.1189       -0.0679       -0.0151   
3107         37.25        -699.73      -527.94      -3.8691      -0.4654       -0.3345       -0.3298       -0.3240       -0.3177       -0.3097       -0.3004       -0.2885       -0.2736       -0.2544       -0.2284       -0.1934       -0.1457       -0.0851       -0.0184   
3108         -135.98      -698.73      -528.71      -3.7166      -0.4648       -0.3337       -0.3286       -0.3223       -0.3151       -0.3060       -0.2951       -0.2808       -0.2624       -0.2381       -0.2057       -0.1649       -0.1173       -0.0667       -0.0149   
3113         -198.90      -697.73      -537.23      -3.5635      -0.4618       -0.3313       -0.3258       -0.3189       -0.3109       -0.3007       -0.2881       -0.2714       -0.2494       -0.2203       -0.1830       -0.1400       -0.0960       -0.0537       -0.0121   
