# Supplementary material for: Three-dimensional gravity modelling of a Quaternary overdeepening fill in the Bern area of Switzerland discloses two stages of glacial carving
Source: Sci Rep. 2022 Jan 27;12:1441. doi: 10.1038/s41598-022-04830-x (PMC8795381; doi:10.1038/s41598-022-04830-x)
Supplement: Supplementary file 5 — Supplementary Information 5. [file 41598_2022_4830_MOESM5_ESM.zip › PRISMA_v.1.0/Final model Aare/input/PRISMA_input_aare_final_model.txt]

#PRISMA Input file
#RIGHT HANDED COORDINATES ONLY
#Prisms coordinates in meters and density contrast in kg/m3
#RIGHT HANDED COORDINATES ONLY
#xmax	xmin	ymax	ymin	zmax	zmin	density contrast
1390.00	-1010.00	2000.00	-2000.00	-495.00	-520.00	-500.00
1320.50	-959.50	2000.00	-3000.00	-477.50	-495.00	-500.00
1278.80	-909.00	2000.00	-3000.00	-460.00	-477.50	-500.00
1251.00	-808.00	2000.00	-3000.00	-442.50	-460.00	-500.00
695.00	-737.30	2000.00	-3000.00	-425.00	-442.50	-500.00
583.80	-666.60	2000.00	-3000.00	-407.50	-425.00	-500.00
528.20	-585.80	2000.00	-3000.00	-390.00	-407.50	-500.00
458.70	-535.30	2000.00	-3000.00	-372.50	-390.00	-500.00
389.20	-484.80	2000.00	-3000.00	-355.00	-372.50	-500.00
319.70	-444.40	2000.00	-3000.00	-337.50	-355.00	-500.00
278.00	-393.90	2000.00	-3000.00	-320.00	-337.50	-500.00
250.20	-323.20	2000.00	-3000.00	-285.00	-320.00	-500.00
