# Supplementary material for: Three-dimensional gravity modelling of a Quaternary overdeepening fill in the Bern area of Switzerland discloses two stages of glacial carving
Source: Sci Rep. 2022 Jan 27;12:1441. doi: 10.1038/s41598-022-04830-x (PMC8795381; doi:10.1038/s41598-022-04830-x)
Supplement: Supplementary file 5 — Supplementary Information 5. [file 41598_2022_4830_MOESM5_ESM.zip › PRISMA_v.1.0/Final model Aare/output/Prisma full results.txt]

#Run date and start time:
#2021-10-28 17:12:51.416897

#Run name
#Final model Aare\output

#Routine
#PRISMA

#Stations coordinates file name
#Final model Aare\input\MP_input_aare.txt

#Number of stations
#39

#Study region xmax (m)  xmin(m)   ymax (m)  ymin(m)  zmax (m)  zmin(m) 
#(5000, -5000, 5000, -5000, 0, -900)

#Prism coordinates and density file name
#Final model Aare\input\PRISMA_input_aare_final_model.txt

#Number of prisms
#12

#MP Station | MP coordinates x, y, z | All prisms gravity effect (mGal) | Invididual prisms gravity effect (mGal)
2008         2423.40      1118.58      -795.50      -0.1040      -0.0208       -0.0144       -0.0142       -0.0141       -0.0066       -0.0058       -0.0053       -0.0048       -0.0043       -0.0038       -0.0035       -0.0063   
2009         2332.29      1137.70      -789.62      -0.1145      -0.0234       -0.0161       -0.0158       -0.0156       -0.0072       -0.0062       -0.0057       -0.0052       -0.0047       -0.0041       -0.0037       -0.0068   
2010         2265.11      1129.91      -781.14      -0.1228      -0.0255       -0.0174       -0.0170       -0.0169       -0.0076       -0.0066       -0.0061       -0.0055       -0.0049       -0.0043       -0.0039       -0.0072   
2011         2244.18      998.32       -775.91      -0.1286      -0.0267       -0.0183       -0.0179       -0.0177       -0.0079       -0.0068       -0.0063       -0.0057       -0.0051       -0.0045       -0.0041       -0.0075   
2012         2224.37      899.92       -774.06      -0.1343      -0.0280       -0.0191       -0.0187       -0.0186       -0.0082       -0.0071       -0.0066       -0.0060       -0.0053       -0.0047       -0.0043       -0.0078   
2013         2102.07      818.40       -766.46      -0.1599      -0.0345       -0.0232       -0.0226       -0.0224       -0.0095       -0.0082       -0.0075       -0.0068       -0.0061       -0.0054       -0.0049       -0.0089   
2016         1466.59      495.93       -562.05      -0.3129      -0.0968       -0.0503       -0.0470       -0.0472       -0.0106       -0.0094       -0.0091       -0.0085       -0.0078       -0.0070       -0.0066       -0.0126   
2017         1500.18      554.45       -575.59      -0.2936      -0.0846       -0.0474       -0.0447       -0.0449       -0.0109       -0.0096       -0.0092       -0.0085       -0.0078       -0.0070       -0.0065       -0.0125   
2018         1529.65      688.49       -576.61      -0.2567      -0.0688       -0.0409       -0.0394       -0.0399       -0.0103       -0.0090       -0.0086       -0.0080       -0.0073       -0.0066       -0.0062       -0.0117   
3002         1248.21      404.71       -523.17      -1.3199      -0.5040       -0.3091       -0.2394       -0.1823       -0.0122       -0.0108       -0.0107       -0.0101       -0.0093       -0.0085       -0.0080       -0.0157   
3003         993.32       349.99       -522.19      -1.6911      -0.5161       -0.3511       -0.3407       -0.3293       -0.0263       -0.0207       -0.0197       -0.0179       -0.0160       -0.0142       -0.0133       -0.0258   
3004         853.21       337.07       -521.02      -1.7999      -0.5181       -0.3551       -0.3479       -0.3401       -0.0510       -0.0338       -0.0306       -0.0265       -0.0230       -0.0199       -0.0184       -0.0355   
3005         748.96       284.99       -520.82      -1.9506      -0.5188       -0.3566       -0.3505       -0.3440       -0.1103       -0.0558       -0.0468       -0.0382       -0.0318       -0.0267       -0.0244       -0.0467   
3006         588.80       288.91       -521.38      -2.4390      -0.5192       -0.3578       -0.3526       -0.3471       -0.2773       -0.1666       -0.1161       -0.0799       -0.0594       -0.0462       -0.0407       -0.0761   
3007         484.89       279.87       -521.76      -2.8441      -0.5193       -0.3582       -0.3534       -0.3482       -0.3108       -0.2593       -0.2081       -0.1443       -0.0993       -0.0719       -0.0609       -0.1106   
3008         389.40       257.38       -521.82      -3.2124      -0.5194       -0.3585       -0.3539       -0.3488       -0.3236       -0.2957       -0.2660       -0.2178       -0.1608       -0.1135       -0.0926       -0.1620   
3009         291.72       202.09       -523.14      -3.5538      -0.5191       -0.3584       -0.3539       -0.3489       -0.3299       -0.3115       -0.2924       -0.2632       -0.2224       -0.1727       -0.1415       -0.2400   
3010         235.10       157.58       -523.45      -3.7226      -0.5190       -0.3584       -0.3539       -0.3490       -0.3323       -0.3168       -0.3008       -0.2779       -0.2461       -0.2042       -0.1723       -0.2920   
3011         0.00         0.00         -528.08      -4.0393      -0.5174       -0.3572       -0.3526       -0.3471       -0.3349       -0.3240       -0.3120       -0.2980       -0.2806       -0.2597       -0.2382       -0.4176   
3012         -101.22      -100.25      -528.16      -4.0327      -0.5171       -0.3569       -0.3521       -0.3461       -0.3346       -0.3238       -0.3113       -0.2974       -0.2804       -0.2610       -0.2392       -0.4127   
3013         -197.91      -155.56      -537.27      -3.9013      -0.5136       -0.3541       -0.3489       -0.3420       -0.3299       -0.3180       -0.3034       -0.2876       -0.2684       -0.2472       -0.2220       -0.3663   
3014         -416.05      -286.93      -543.53      -3.3439      -0.5091       -0.3497       -0.3428       -0.3318       -0.3155       -0.2958       -0.2652       -0.2346       -0.1990       -0.1681       -0.1351       -0.1973   
3015         -498.14      -292.39      -545.27      -3.0292      -0.5068       -0.3471       -0.3389       -0.3246       -0.3036       -0.2753       -0.2284       -0.1882       -0.1499       -0.1234       -0.0979       -0.1451   
3016         -617.98      -246.30      -548.58      -2.5226      -0.5015       -0.3409       -0.3292       -0.3039       -0.2658       -0.2103       -0.1420       -0.1103       -0.0878       -0.0744       -0.0611       -0.0953   
3017         -737.16      -266.67      -551.22      -2.0123      -0.4924       -0.3288       -0.3084       -0.2480       -0.1726       -0.1138       -0.0766       -0.0637       -0.0539       -0.0475       -0.0406       -0.0661   
3018         -872.05      -320.98      -555.29      -1.4382      -0.4631       -0.2840       -0.2245       -0.1115       -0.0751       -0.0568       -0.0439       -0.0390       -0.0346       -0.0314       -0.0276       -0.0465   
3019         -1033.12     -318.25      -558.71      -0.5965      -0.1847       -0.0858       -0.0671       -0.0448       -0.0367       -0.0315       -0.0267       -0.0247       -0.0226       -0.0209       -0.0188       -0.0324   
3020         -1175.12     -393.39      -566.25      -0.3060      -0.0508       -0.0363       -0.0347       -0.0281       -0.0245       -0.0220       -0.0194       -0.0182       -0.0169       -0.0157       -0.0143       -0.0249   
3021         -1307.85     -707.73      -576.72      -0.2239      -0.0307       -0.0241       -0.0242       -0.0211       -0.0187       -0.0172       -0.0154       -0.0145       -0.0135       -0.0126       -0.0115       -0.0203   
3101         97.83        -706.73      -525.04      -3.9837      -0.5182       -0.3581       -0.3537       -0.3486       -0.3353       -0.3234       -0.3109       -0.2952       -0.2750       -0.2492       -0.2246       -0.3914   
3102         34.18        -705.73      -527.43      -4.0280      -0.5173       -0.3575       -0.3530       -0.3477       -0.3351       -0.3239       -0.3119       -0.2975       -0.2795       -0.2573       -0.2351       -0.4122   
3103         -32.39       -704.73      -528.26      -4.0460      -0.5169       -0.3571       -0.3525       -0.3469       -0.3350       -0.3242       -0.3122       -0.2984       -0.2814       -0.2613       -0.2401       -0.4199   
3111         -8.47        -703.73      -528.23      -4.0422      -0.5169       -0.3572       -0.3527       -0.3471       -0.3350       -0.3241       -0.3122       -0.2982       -0.2809       -0.2603       -0.2389       -0.4186   
3105         -80.03       -702.73      -530.07      -4.0314      -0.5162       -0.3566       -0.3518       -0.3460       -0.3342       -0.3234       -0.3111       -0.2972       -0.2802       -0.2607       -0.2392       -0.4149   
3112         -101.00      -701.73      -527.95      -4.0344      -0.5169       -0.3570       -0.3522       -0.3463       -0.3347       -0.3240       -0.3115       -0.2976       -0.2806       -0.2612       -0.2394       -0.4131   
3106         -127.30      -700.73      -532.24      -3.9972      -0.5152       -0.3558       -0.3509       -0.3447       -0.3330       -0.3219       -0.3090       -0.2947       -0.2773       -0.2576       -0.2352       -0.4019   
3107         37.25        -699.73      -527.94      -4.0235      -0.5171       -0.3574       -0.3529       -0.3476       -0.3349       -0.3237       -0.3116       -0.2971       -0.2790       -0.2567       -0.2344       -0.4109   
3108         -135.98      -698.73      -528.71      -4.0094      -0.5165       -0.3566       -0.3518       -0.3456       -0.3341       -0.3231       -0.3102       -0.2959       -0.2784       -0.2587       -0.2361       -0.4024   
3113         -198.90      -697.73      -537.23      -3.9003      -0.5131       -0.3542       -0.3489       -0.3420       -0.3299       -0.3180       -0.3034       -0.2876       -0.2683       -0.2471       -0.2219       -0.3658   
