# Supplementary material for: Three-dimensional gravity modelling of a Quaternary overdeepening fill in the Bern area of Switzerland discloses two stages of glacial carving
Source: Sci Rep. 2022 Jan 27;12:1441. doi: 10.1038/s41598-022-04830-x (PMC8795381; doi:10.1038/s41598-022-04830-x)
Supplement: Supplementary file 5 — Supplementary Information 5. [file 41598_2022_4830_MOESM5_ESM.zip › PRISMA_v.1.0/Final model Gürbe/input/PRISMA_input_gurbe_final_model.txt]

#PRISMA Input file
#RIGHT HANDED COORDINATES ONLY
#Prisms coordinates in meters and density contrast in kg/m3
#RIGHT HANDED COORDINATES ONLY
#xmax	xmin	ymax	ymin	zmax	zmin	density contrast
430.00	-420.00	2000.00	-2000.00	-503.00	-523.00	-500
395.60	-415.80	2000.00	-2000.00	-483.00	-503.00	-500
335.40	-357.00	2000.00	-2000.00	-463.00	-483.00	-500
322.50	-352.80	2000.00	-2000.00	-443.00	-463.00	-500
288.10	-348.60	2000.00	-2000.00	-423.00	-443.00	-500
270.90	-344.40	2000.00	-2000.00	-403.00	-423.00	-500
245.10	-340.20	2000.00	-2000.00	-360.00	-403.00	-500
