# Supplementary material for: Three-dimensional gravity modelling of a Quaternary overdeepening fill in the Bern area of Switzerland discloses two stages of glacial carving
Source: Sci Rep. 2022 Jan 27;12:1441. doi: 10.1038/s41598-022-04830-x (PMC8795381; doi:10.1038/s41598-022-04830-x)
Supplement: Supplementary file 5 — Supplementary Information 5. [file 41598_2022_4830_MOESM5_ESM.zip › PRISMA_v.1.0/Final model Gürbe/output/Prisma full results.txt]

#Run date and start time:
#2021-10-28 17:24:47.584576

#Run name
#Final model Gürbe\output

#Routine
#PRISMA

#Stations coordinates file name
#Final model Gürbe\input\MP_input_gurbe.txt

#Number of stations
#31

#Study region xmax (m)  xmin(m)   ymax (m)  ymin(m)  zmax (m)  zmin(m) 
#(5000, -5000, 5000, -5000, 0, -900)

#Prism coordinates and density file name
#Final model Gürbe\input\PRISMA_input_gurbe_final_model.txt

#Number of prisms
#7

#MP Station | MP coordinates x, y, z | All prisms gravity effect (mGal) | Invididual prisms gravity effect (mGal)
1002         1382.12      185.02       -782.22      -0.1021      -0.0141       -0.0139       -0.0122       -0.0124       -0.0119       -0.0119       -0.0255   
1003         1318.73      122.10       -770.08      -0.1102      -0.0152       -0.0149       -0.0132       -0.0134       -0.0129       -0.0129       -0.0276   
1004         1142.18      116.64       -720.80      -0.1319      -0.0179       -0.0177       -0.0156       -0.0161       -0.0155       -0.0156       -0.0336   
1007         591.86       -143.30      -559.66      -0.2762      -0.0306       -0.0340       -0.0304       -0.0342       -0.0336       -0.0350       -0.0784   
1008         436.90       -119.61      -524.91      -0.5681      -0.1259       -0.0816       -0.0537       -0.0619       -0.0573       -0.0590       -0.1286   
1009         379.87       -125.21      -523.22      -1.2119      -0.3910       -0.2699       -0.1028       -0.1044       -0.0862       -0.0842       -0.1734   
1010         299.98       -131.61      -523.32      -1.8996      -0.4067       -0.3724       -0.2813       -0.2362       -0.1727       -0.1514       -0.2787   
1011         254.81       -136.38      -523.63      -2.2224      -0.4090       -0.3843       -0.3331       -0.2957       -0.2360       -0.2035       -0.3609   
1012         216.53       -139.14      -524.17      -2.4277      -0.4099       -0.3894       -0.3527       -0.3231       -0.2764       -0.2433       -0.4330   
1013         146.04       -146.55      -524.62      -2.6720      -0.4110       -0.3946       -0.3696       -0.3481       -0.3175       -0.2910       -0.5401   
1014         96.51        -149.39      -524.46      -2.7701      -0.4116       -0.3967       -0.3754       -0.3566       -0.3319       -0.3093       -0.5885   
1015         -13.94       -159.39      -523.81      -2.8606      -0.4124       -0.3987       -0.3799       -0.3634       -0.3440       -0.3255       -0.6367   
1016         -98.64       -166.26      -524.15      -2.8423      -0.4117       -0.3975       -0.3770       -0.3598       -0.3408       -0.3225       -0.6329   
1017         -228.03      -177.37      -525.31      -2.6312      -0.4081       -0.3893       -0.3550       -0.3311       -0.3076       -0.2863       -0.5539   
1018         -327.90      -183.21      -523.99      -2.1036      -0.4015       -0.3681       -0.2686       -0.2396       -0.2191       -0.2038       -0.4028   
1019         -357.03      105.88       -529.03      -1.8004      -0.3834       -0.3395       -0.1982       -0.1865       -0.1772       -0.1696       -0.3460   
1020         -476.36      -71.17       -535.90      -0.5677      -0.0474       -0.0748       -0.0536       -0.0641       -0.0715       -0.0771       -0.1793   
1021         -699.94      180.10       -657.49      -0.3655      -0.0447       -0.0481       -0.0404       -0.0426       -0.0438       -0.0451       -0.1008   
1022         -748.10      -28.71       -659.75      -0.3152      -0.0377       -0.0407       -0.0347       -0.0368       -0.0380       -0.0392       -0.0881   
1023         -557.54      -54.68       -578.98      -0.4663      -0.0498       -0.0596       -0.0479       -0.0533       -0.0571       -0.0603       -0.1383   
1024         -521.47      230.98       -564.14      -0.5199      -0.0543       -0.0677       -0.0523       -0.0590       -0.0638       -0.0676       -0.1553   
1025         -994.04      -131.56      -721.98      -0.2000      -0.0246       -0.0259       -0.0226       -0.0235       -0.0240       -0.0246       -0.0547   
1121         -323.09      -185.24      -524.03      -2.1440      -0.4022       -0.3702       -0.2776       -0.2474       -0.2256       -0.2092       -0.4118   
1120         -221.44      -177.55      -525.41      -2.6495      -0.4083       -0.3899       -0.3570       -0.3337       -0.3106       -0.2894       -0.5606   
1119         -519.52      -202.14      -546.14      -0.4586      -0.0377       -0.0546       -0.0442       -0.0522       -0.0582       -0.0631       -0.1486   
1118         -416.38      -204.40      -523.42      -1.1142      -0.2697       -0.2016       -0.0841       -0.0979       -0.1056       -0.1101       -0.2451   
1123         -557.66      -203.40      -578.97      -0.4657      -0.0498       -0.0595       -0.0479       -0.0532       -0.0570       -0.0602       -0.1381   
1114         96.51        -202.40      -524.44      -2.7701      -0.4116       -0.3968       -0.3754       -0.3566       -0.3319       -0.3093       -0.5885   
1218         -328.44      -201.40      -524.00      -2.0988      -0.4014       -0.3679       -0.2675       -0.2387       -0.2184       -0.2032       -0.4017   
1107         592.60       -200.40      -559.72      -0.2753      -0.0305       -0.0339       -0.0303       -0.0341       -0.0335       -0.0349       -0.0782   
1106         739.39       -199.40      -597.27      -0.2077      -0.0247       -0.0260       -0.0234       -0.0254       -0.0250       -0.0258       -0.0573   
