# Supplementary material for: Three-dimensional gravity modelling of a Quaternary overdeepening fill in the Bern area of Switzerland discloses two stages of glacial carving
Source: Sci Rep. 2022 Jan 27;12:1441. doi: 10.1038/s41598-022-04830-x (PMC8795381; doi:10.1038/s41598-022-04830-x)
Supplement: Supplementary file 5 — Supplementary Information 5. [file 41598_2022_4830_MOESM5_ESM.zip › PRISMA_v.1.0/PRISMA_controlfile_example2.py]

# -*- coding: utf-8 -*-
"""
###################################
##### Control file for PRISMA #####
###################################

Version 1.0
Date: 28/10/2021
@author: Dimitri Bandou
@contact: dimitri.bandou@geo.unibe.ch

This file is used to enter the user's input needed to run PRISMA.
It is part of the "PRISMA" package provided with the paper titled:
'3D gravity modelling of a Quaternary overdeepening fill in the Bern area of Switzerland discloses two stages of glacial carving'

This code purpose is to calculate the 3D gravity effect of a prism on a station.

IMPORTANT DISCLAIMER!
The code is made for a right handed coordinate system with the z axis positive downward.

Please consult the "read me" file for more information.

"""


#################
# USER INPUTS
#################

#Create a folder where the results will be stored, it will be located in the current working directory
run_folder_name="example2_vshape\output"

#Import measurement points (MPs) data MP name, x coordinate (m), y coordinate (m), elevation (m)
MPs_file_name="example2_vshape\input\MP_input_aare.txt"

#Input the total number of stations
number_stations=39

#Study region with MPs relative to origin of coordinate system xmax(m)  xmin(m)   ymax(m)  ymin(m)  zmax(m)  zmin(m)
#Z axis is positive DOWNWARD
area_MP= 5000, -5000, 5000, -5000, 0, -900

#Import Prisms coordinates
prism_file_name="example2_vshape\input\PRISMA_input_aare_vshape.txt"

#Number of prisms
prisms_number=15

#This command executes Prisma.
exec(open("source_code\PRISMA.py").read())
