# Supplementary material for: Three-dimensional gravity modelling of a Quaternary overdeepening fill in the Bern area of Switzerland discloses two stages of glacial carving
Source: Sci Rep. 2022 Jan 27;12:1441. doi: 10.1038/s41598-022-04830-x (PMC8795381; doi:10.1038/s41598-022-04830-x)
Supplement: Supplementary file 5 — Supplementary Information 5. [file 41598_2022_4830_MOESM5_ESM.zip › PRISMA_v.1.0/READ_ME.txt]

Read me file for the PRISMA code package
28/10/2021 PRISMA version 1.0

Author: Dimitri Bandou
Contact: dimitri.bandou@geo.unibe.ch

Introduction:
Prisma is a Python code developped in order to produce 3D gravity models.
It calculates the gravity effect of prisms on stations (also referred to as MP (measurement points)) in 3D, specifically for the case of subsurface bodies.
This code was developped for the article '3D gravity modelling of a Quaternary overdeepening fill in the Bern area of Switzerland discloses two stages of glacial carving'.
It is distributed to allow the reproduction of the data presented in this paper.
As stated above, this code was designed and only works for subsurface bodies (overdeepenings in this case), where all the stations are strictly above the underground structure.
Prisma cannot handle situations where a station is below or exactly at the same elevation than a prism (used to model the subsurface body).

Requirements:
Python 3.7 and the numpy package (included with Spyder or Anaconda).
(optional) Spyder 4.0.1 or above.
This is the Python environment recommended for ease of use, all the instructions here will be given assuming it is used. It is compatible with Windows, MacOs or Linux.
Installation steps are available here: https://docs.spyder-ide.org/current/installation.html

Computer requirements:
Python can run on very low requirements, however calculation times will vary greatly depending on the processor (CPU) used.

Installation:
Unzip the content of the folder in the directory of your choice.

Data preparation for a PRISMA run:
Prisma takes two external files as input, a file with the name and coordinates of the stations and a file with the coordinates of the prisms.

/!\IMPORTANT: This code is written for a right-handed coordinate system with the z-axis positive downward /!\
Please check that your MP data is correct and that your prisms are correctly arranged (no unintentional gaps or prisms crossing each other), for example by visualizing your data in a 3D plot.

The MP input is expect as follow: "station names (numbers only)" "x coordinates (in meters)" "y coordinates (in meters)" "z coordinates (in meters)"
The prism input is expect as follow: "xmax (in meters)" "xmin (in meters)" "ymax (in meters)" "ymin (in meters)" "zmax (in meters)" "zmin (in meters)" "density contrast (in kg/m3)"
Values are expected to be tab-separated.

Please refer to the examples given, folders 'example1_ushape' and 'example2_vshape' for input templates.
The folder example1_ushape corresponds to the input/output of Figure S5d.
And the folder example2_vshape corresponds to the input/output of Figure S6d.

Instructions to run Prisma:
As mentionned above, the instructions here are assuming Spyder is used, however the instructions are also valid for other ways to execute the code.
The control file in either of the example folders can be used as a template.
1. Open the control file, "PRISMA_controlfile.py" in Spyder or with a text editor (e.g. Notepad ++)
2. Give a name to your output folder by changing the value of the variable run_folder_name. E.g. run_folder_name="output". 
Note: If the folder doesn't exist, it will be created, if no specific path is given, it will create it in the same directory where the control file is located. (see below)
3. Provide the path to your file with the MP coordinates under the variable MPs_file_name. /!\ Do not forget the extension of the file such as .txt,. xyz, etc... /!\
4. Write the total number of stations for the number_stations variable.
5. Delimit the study area boundaries with the variable area_MP. This variable takes as input xmax(m)  xmin(m)   ymax(m)  ymin(m)  zmax(m)  zmin(m)
6. Provide the path to your file with the prism(s) coordinates under the variable prism_file_name. /!\ Do not forget the extension of the file such as .txt,. xyz, etc... /!\
7. Give the total number of prisms under the variable prisms_number
8. Provide the path to the source code. /!\ Do not forget the extension .py /!\
Note: Unless changes are made to the structure of the folder or if the control file is placed in a different folder than the "source code" folder, no changes are required to this line.
The path to a folder can be given in full length, example: "C:\Users\username\Documents\myfirstrun\input\MP_input.txt"
This allows to execute the control file from anywhere. 
However, if the path is given in the following way: 'myfirstrun\input\MP_input.txt'
This implies that the control file is in the same directory as the "myfirstrun' folder.

9. Execute the control file (F5 in Spyder)
Once the calculations start, the following message will appear in the console:

Starting 'PRISMA'
Data will be saved in the folder 'output'

Once the data checks are done, this next message will be displayed:
No MP below the top of prism, all input is correct.

And when the code is done, the following message will be displayed:
--- PRISMA run finished in xx.xx seconds ---

10. Find the output file in the folder specified at step 2., this file is named 'Prisma full results.txt'
The output file is in two parts, the first part is a summary of the input given and the second part contains the results.
The results are displayed with multiple columns: #MP Station | MP coordinates x, y, z | All prisms gravity effect (mGal) | Invididual prisms gravity effect (mGal)
The first 4 columns are the same as the MP input given on step 3., the 5th column is the gravity effect of the body modelled by all the prisms. 
The remaining columns are the gravity effects of each individual prism in the order they are given in the input file provided at step 6.
Note that if there is only a single prism, there will only be 5 columns with the last one being the prism gravity effect.

The data can now be processed.
No plotting routine is provided with this package.
