# Supplementary material for: Three-dimensional gravity modelling of a Quaternary overdeepening fill in the Bern area of Switzerland discloses two stages of glacial carving
Source: Sci Rep. 2022 Jan 27;12:1441. doi: 10.1038/s41598-022-04830-x (PMC8795381; doi:10.1038/s41598-022-04830-x)
Supplement: Supplementary file 5 — Supplementary Information 5. [file 41598_2022_4830_MOESM5_ESM.zip › PRISMA_v.1.0/source_code/PRISMA.py]

# -*- coding: utf-8 -*-
"""
###################################
##### Source code for PRISMA #####
###################################

Version 1.0
Date: 28/10/2021
@author: Dimitri Bandou
@contact: dimitri.bandou@geo.unibe.ch

This file is the source code of PRISMA.
It is part of the "PRISMA" package provided with the paper titled:
'3D gravity modelling of a Quaternary overdeepening fill in the Bern area of Switzerland discloses two stages of glacial carving'

This code purpose is to calculate the 3D gravity effect of a prism on a station.

IMPORTANT DISCLAIMER!
The code is made for a right handed coordinate system with the z axis positive downward.

All inputs are to be done within the control file, provided in the same package as this code.

This file is not meant to be modified by the user.

Please consult the "read me" file for more information.

"""

import numpy as np
import math
import itertools
import sys
import os
import time
import datetime


###########################
# LOADING USER INPUTS FILES
###########################
#Load the stations coordinates
MPs_all_data=np.loadtxt(MPs_file_name)

#Load the prisms coordinates and density values for PRISMA
pri_data=x2s, x1s, y2s, y1s, z2s, z1s, rho_pri=np.loadtxt(prism_file_name, unpack=True)
    
#FLAG FOR DEBUGGING MODE 0=OFF, 1=ON 
#CHANGE THIS FLAG ONLY IF YOU WANT ALL INTERMEDIATE CALCULATIONS RESULTS
#IT WILL CREATE INDIVIDUAL FILES FOR EACH STATIONS/MP 
DEBUG=0

#########################################
#FUNCTIONS DEFINITION
#########################################

#Function to calculate the gravity effect of one prism, from Nagy, 1966 and Banerjee & Das Gulpa (1977).
#It takes the folloying entry parameters : x1,x2,y1,y2,z1,z2
#They correspond to the coordinates of the vertices of the prism.
#Depending on the signs of x1,x2,y1,y2 this function will use a different equation.

#These terms are defined to simplify the final expressions
#They are from the article Nagy, 1966
    
#+(x2_prism, y2_prism, z1_prism)
#-(x1_prism, y2_prism, z1_prism)
#-(x2_prism, y1_prism, z1_prism)
#+(x1_prism, y1_prism, z1_prism)
#-(x2_prism, y2_prism, z2_prism)
#+(x1_prism, y2_prism, z2_prism)
#+(x2_prism, y1_prism, z2_prism)
#-(x1_prism, y1_prism, z2_prism)

#For each MPs, create a local coordinate system where the MP is considered the origin.
#New height lines coordinates (x,y,z) are centered around the MPs
def coor_transform(mp,isoline,iso_norm):
    x_mp=mp[0]
    y_mp=mp[1]
    z_mp=mp[2]
    iso_norm[0] = isoline[0]-x_mp
    iso_norm[1] = isoline[1]-y_mp
    iso_norm[2] = isoline[2]-z_mp
    return iso_norm   

def prism_func2(x,y,z):

# Full expression is: x*np.log(y + np.sqrt(np.abs(x)*np.abs(x) + np.abs(y)*np.abs(y)+z*z)) \
#                     + y*np.log(x + np.sqrt(np.abs(x)*np.abs(x)+np.abs(y)*np.abs(y)+z*z)) \
#                     - z*math.atan2(y*x, z*ra)
#
# The full expression is separated into the following parts
    radius=np.sqrt(np.abs(x)*np.abs(x) + np.abs(y)*np.abs(y) + np.abs(z)*np.abs(z))
    
    if y==0:
       expr_prism1= x*np.log(radius)
    else:
       expr_prism1= x*np.log(y + radius)
       
    if x==0:
       expr_prism2= y*np.log(radius)
    else:
       expr_prism2= y*np.log(x + radius)   

    expr_prism3= -z*math.atan2(y*x,z*radius)
    full_expr_prism=expr_prism1+expr_prism2+expr_prism3    

    if DEBUG==1:
        print('--------------',file=file)
        print('',file=file)
        print("The x, y and z coordinates used in this prism_func2() call are: x=", str("{0:<10.2f}".format(x)),"y=", str("{0:<10.2f}".format(y)),"and z=",str("{0:<10.2f}".format(z)), file=file)
        print('Prism func2 part A = '+str(expr_prism1),file=file)
        print('Prism func2 part B = '+str(expr_prism2),file=file)
        print('Prism func2 part C = '+str(expr_prism3),file=file)
        print('The sum of all 3 parts = '+str(full_expr_prism),file=file)
        print('',file=file)
        print('--------------',file=file)
        print('',file=file)
    return full_expr_prism

def prism_part_calc(xmax, xmin, ymax, ymin, zmax, zmin):
    if np.abs(ymin)<0.000001:   ymin=0.00001
    if np.abs(xmin)<0.000001:   xmin=0.00001
    if DEBUG==1:    print('doing part 1 ',file=file)
    part1=prism_func2(xmax, ymax, zmin)
    if DEBUG==1:    print('doing part 2 ',file=file)
    part2=prism_func2(xmin, ymax, zmin)
    if DEBUG==1:    print('doing part 3 ',file=file)
    part3=prism_func2(xmax, ymin, zmin)
    if DEBUG==1:    print('doing part 4 ',file=file)
    part4=prism_func2(xmin, ymin, zmin)
    if DEBUG==1:    print('doing part 5 ',file=file)
    part5=prism_func2(xmax, ymax, zmax)
    if DEBUG==1:    print('doing part 6 ',file=file)
    part6=prism_func2(xmin, ymax, zmax)
    if DEBUG==1:    print('doing part 7 ',file=file)
    part7=prism_func2(xmax, ymin, zmax)
    if DEBUG==1:    print('doing part 8 ',file=file)
    part8=prism_func2(xmin, ymin, zmax)
    
    if DEBUG==1:
        print('#################################################',file=file)
        print('                Prism part results',file=file)
        print('#################################################',file=file)
        print('',file=file)
        print("Prisma part results for coordinates x'max: "+str(xmax)+" x'min: "+str(xmin)+" y'max: "+str(ymax)+" y'min: "+str(ymin)+" z'max: "+str(zmax)+" z'min: "+str(zmin)+" :",file=file)
        print('',file=file)
        print('part 1 results (pos) '+str(part1),file=file)
        print('part 2 results (neg) '+str(part2),file=file)
        print('part 3 results (neg) '+str(part3),file=file)
        print('part 4 results (pos) '+str(part4),file=file)
        print('part 5 results (neg) '+str(part5),file=file)
        print('part 6 results (pos) '+str(part6),file=file)
        print('part 7 results (pos) '+str(part7),file=file)
        print('part 8 results (neg) '+str(part8),file=file)
        partpos=part1+part4+part6+part7
        partneg=part2+part3+part5+part8
        print('',file=file)
        print('sum pos parts ='+str(partpos),file=file)
        print('sum neg parts ='+str(partneg),file=file)
        print('',file=file)    
    return part1, part2, part3, part4, part5, part6, part7, part8


def prism_part_sum(prism_parts):
    #Based on prism_case() results, the sum is part1 - part2 - part3 + part4 - part5 + part6 + part7 - part8
    part1, part2, part3, part4, part5, part6, part7, part8 = prism_parts
    sum_prism= part1 - part2 - part3 + part4 - part5 + part6 + part7 - part8
    if DEBUG==1:
        print('',file=file)
        print('Sum of all the prism segments :'+ str(sum_prism),file=file)
        print('',file=file)    
    return sum_prism

def sub_prism_sum(subPrismEff):
    fullPrismEff=sum(subPrismEff)
    if DEBUG==1:
        print('',file=file)
        print('The initial prism was divided into sub-prisms.', file=file)
        print('Sum of all the sub-prisms :'+ str(fullPrismEff),file=file)
        print('',file=file)   
    return fullPrismEff

def prism_case1(x2, x1, y2, y1, z2, z1):
    prism_parts_results=prism_part_calc(x2, x1, y2, y1, z2, z1)
    prism_results=prism_part_sum(prism_parts_results)
    return prism_results

def reflect_yaxis(x2,x1):
    xx2=np.abs(x1)
    xx1=np.abs(x2)
    if DEBUG==1:
        print('',file=file)
        print('Reflect x across y-Axis',file=file)
        print('New x coordinates are : xmax = ',str(xx2),'and xmin = ',str(xx1),file=file)
        print('',file=file)
    return xx2,xx1

def reflect_xaxis(y2,y1):
    yy2=np.abs(y1)
    yy1=np.abs(y2)
    if DEBUG==1:
        print('',file=file)
        print('y Axis reflected',file=file)
        print('New y coordinates are : ymax = ',str(yy2),'and ymin = ',str(yy1),file=file)
        print('',file=file)
    return yy2,yy1
            
######################################
#PARAMETERS AND CONSTANTS
######################################
#Do not change
routine ='PRISMA'

#Create an output file to store the console output
#orig_stdout = sys.stdout
#f_console = open('out.txt', 'w')
#sys.stdout = f_console
np.seterr(all='raise')
np.seterr(all='print')
start_time = time.time()
    
#Gavitational constant in m3 kg-1 s-2 (or N m2 kg-2)
G=6.67408*10**(-11)


########################################
#INPUT CHECK
########################################


#np.set_printoptions(precision=4) #Set precision of the values
np.set_printoptions(suppress=True) #Disables scientific notation

#DEBUG FLAG CHECK
if DEBUG ==1:
    print("Debug mode is ON multiple files with intermediate calculation results for each stations will be created.")
#If the input for "routine" is different from PRISMA, raise an error and exit
if routine != 'PRISMA':
    sys.exit('The routine name is wrong, please use "PRISMA" as input, with quotations marks and full capital letters.')
#Check the total number of MP
total_stations=len(MPs_all_data)
#Case exception for only 1 MP 
if number_stations==1 and total_stations!=4:
    sys.exit("The total number of stations is not the same as indicated : input total is "+str(number_stations)+" , total in file is "+str(total_stations)+" please check your input")
elif number_stations != 1 and number_stations != total_stations:
    if MPs_all_data.shape==(4,):
        sys.exit("The total number of stations is not the same as indicated : input total is "+str(number_stations)+" , total in file is 1 please check your input")
    else:
        sys.exit("The total number of stations is not the same as indicated : input total is "+str(number_stations)+" , total in file is "+str(total_stations)+" please check your input")
#Sep
if number_stations==1:
    MPs=MPs_all_data[1:] #Array with all the MPs coordinates
    station_name=MPs_all_data[0] #Array with all the stations names
else:
    MPs=MPs_all_data[:,1:] #Array with all the MPs coordinates
    station_name=MPs_all_data[:,0] #Array with all the stations names
#Check that the MPs are within the user's defined study region
if number_stations==1:
    if MPs[0].max() > area_MP[0]:
        sys.exit("The following stations are out of boundary along the x axis, check your station or check your defined study area max x axis value.")
    if MPs[0].min() < area_MP[1]:
        sys.exit("The following stations are out of boundary along the x axis, check your station or check your defined study area min x axis value.")
    if MPs[1].max() > area_MP[2]:
        sys.exit("The following stations are out of boundary along the y axis, check your station or check your defined study area max y axis value.")
    if MPs[1].min() < area_MP[3]:
        sys.exit("The following stations are out of boundary along the y axis, check your station or check your defined study area min y axis value.")
    if MPs[2].max() > area_MP[4]:
        sys.exit("The following stations are out of boundary along the z axis, check your station or check your defined study area max z axis value.")
    if MPs[2].min() < area_MP[5]:
        sys.exit("The following stations are out of boundary along the z axis, check your station or check your defined study area min z axis value.")  
else:
    if MPs[:,0].max() > area_MP[0]:
        outofbx= np.where(MPs[:,0]==MPs[:,0].max())
        sys.exit("The following stations are out of boundary along the x axis, check station(s) "+str(outofbx[0])+" or check your defined study area max x axis value.")
    if MPs[:,0].min() < area_MP[1]:
        outofbx= np.where(MPs[:,0]==MPs[:,0].min())
        sys.exit("The following stations are out of boundary along the x axis, check station(s) "+str(outofbx[0])+" or check your defined study area min x axis value.")
    if MPs[:,1].max() > area_MP[2]:
        outofbx= np.where(MPs[:,1]==MPs[:,1].max())
        sys.exit("The following stations are out of boundary along the y axis, check station(s) "+str(outofbx[0])+" or check your defined study area max y axis value.")
    if MPs[:,1].min() < area_MP[3]:
        outofbx= np.where(MPs[:,1]==MPs[:,1].min())
        sys.exit("The following stations are out of boundary along the y axis, check station(s) "+str(outofbx[0])+" or check your defined study area min y axis value.")
    if MPs[:,2].max() > area_MP[4]:
        outofbx= np.where(MPs[:,2]==MPs[:,2].max())
        sys.exit("The following stations are out of boundary along the z axis, check station(s) "+str(outofbx[0])+" or check your defined study area max z axis value.")
    if MPs[:,2].min() < area_MP[5]:
        outofbx= np.where(MPs[:,2]==MPs[:,2].min())
        sys.exit("The following stations are out of boundary along the z axis, check station(s) "+str(outofbx[0])+" or check your defined study area min z axis value.")    
#If the folder where the run will be saved doesn't exist, it will be created 
if not os.path.exists(run_folder_name):
    os.makedirs(run_folder_name)    
#Input checks for PRISMA's routine
if routine=='PRISMA':
    print("Starting 'PRISMA'")
    print("Data will be saved in the folder '"+str(run_folder_name)+"'")
    #Check the total number of prisms
    total_prisms=len(pri_data.T)
    if prisms_number==1 and pri_data.shape!=(7,):
        sys.exit("The total number of prisms isn't "+str(prisms_number)+" it is "+str(total_prisms)+" please check your input")
    elif prisms_number!=1 and total_prisms != prisms_number:
        if pri_data.shape==(7,):
            sys.exit("The total number of prisms isn't "+str(prisms_number)+" it is 1 please check your input")
        else:
            sys.exit("The total number of prisms isn't "+str(prisms_number)+" it is "+str(total_prisms)+" please check your input")
    elif prisms_number!=1 and pri_data.shape==(7,):
        sys.exit("The total number of prisms isn't "+str(prisms_number)+" it is 1 please check your input")
    #Check that no prisms are inside each other or that they have gaps between them
        ############To be added #############
    #Check if MPs are inside a prism using the elevation
    for i,j in itertools.product(range(prisms_number), range(number_stations)):
        if number_stations==prisms_number==1:
            if z1s <= MPs[2] :
                sys.exit("1 MP and 1 prism At this moment, this code will stop if any MP is below the top of a prism. Please check your MP number "+str(j))
        elif number_stations==1 and prisms_number!=1:
            if z1s[i] <= MPs[2] :
                sys.exit("1 MP At this moment, this code will stop if any MP is below the top of a prism. Please check your MP number "+str(j))
        elif number_stations!=1 and prisms_number==1:
            if z1s <= MPs[:,2][j] :
                sys.exit("1 prism At this moment, this code will stop if any MP is below the top of a prism. Please check your MP number "+str(j))
        else:
            if z1s[i] <= MPs[:,2][j] :
                sys.exit("At this moment, this code will stop if any MP is below the top of a prism. Please check your MP number "+str(j))
    print("No MP below the top of prism, all input is correct.")
    #Write input information in the output file
    run_day_time=datetime.datetime.now()
    file_prisma=open(str(run_folder_name)+'\Prisma full results.txt','w')
    print("#Run date and start time:", file=file_prisma)
    print("#"+str("%s"%run_day_time), file=file_prisma)
    print("", file=file_prisma)
    print("#Run name",file=file_prisma)
    print("#"+str(run_folder_name), file=file_prisma)
    print("", file=file_prisma)
    print("#Routine", file=file_prisma)
    print("#"+str(routine), file=file_prisma)
    print("", file=file_prisma)
    print("#Stations coordinates file name", file=file_prisma)
    print("#"+str(MPs_file_name), file=file_prisma)
    print("", file=file_prisma)
    print("#Number of stations", file=file_prisma)
    print("#"+str(number_stations), file=file_prisma)
    print("", file=file_prisma)
    print("#Study region xmax (m)  xmin(m)   ymax (m)  ymin(m)  zmax (m)  zmin(m) ", file=file_prisma)
    print("#"+str(area_MP), file=file_prisma)
    print("", file=file_prisma)
    print("#Prism coordinates and density file name", file=file_prisma)
    print("#"+str(prism_file_name), file=file_prisma)
    print("", file=file_prisma)
    print("#Number of prisms", file=file_prisma)
    print("#"+str(prisms_number), file=file_prisma)
    print("", file=file_prisma)
    
#Header for the output data
    if prisms_number==1:
        print("#MP Station | MP coordinates x, y, z | Prism gravity effect (mGal)", file=file_prisma)
    else:
        print("#MP Station | MP coordinates x, y, z | All prisms gravity effect (mGal) | Invididual prisms gravity effect (mGal)", file=file_prisma)   

#######################################
#MAIN ROUTINE - PRISMA
#######################################
if routine=='PRISMA':

    nb_MPs=number_stations
    nb_prisms=prisms_number
    
    prism_results=np.zeros(shape=(nb_MPs,nb_prisms))
    prism_effect=np.zeros(shape=(nb_MPs,nb_prisms))
    
    sum_prism_effect=np.zeros(nb_MPs)
    np.set_printoptions(formatter={'float': '{:.2f}'.format})
    
    #Select one MP at a time to do the calculation
    for i in range(nb_MPs):
        #Announce which point is being processed
        if DEBUG==1:
            
            if nb_MPs == 1:
                file=open(str(run_folder_name)+'\Prisma for MP'+str("{:.0f}".format(station_name))+'.txt','w')
                print(' ',file=file)
                print(' ',file=file)
                print('__________________________________________________',file=file)
                print(' ',file=file)
                print('The MP coordinates are '+str(MPs),file=file)
                print('__________________________________________________',file=file)
            else:
                file=open(str(run_folder_name)+'\Prisma for MP'+str("{:.0f}".format(station_name[i]))+'.txt','w')
                print(' ',file=file)
                print(' ',file=file)
                print('__________________________________________________',file=file)
                print(' ',file=file)
                print('The MP coordinates are '+str(MPs[i]),file=file)
                print('__________________________________________________',file=file)
            
            #FOR TESTING - Return MP new coordinates, should always be [0,0,0]
            MPs_trans=np.ones(shape=(nb_MPs,3))
            if nb_MPs == 1:
                coor_transform(MPs,MPs,MPs_trans[i])
            else:
                coor_transform(MPs[i],MPs[i],MPs_trans[i])
            
            print(' ',file=file)
            print('The MP new coordinates are '+str(MPs_trans[i]),file=file)
            print(' ',file=file)
    
#Select one prism at a time
#Create an array with the coordinate couples of the selected prism
        for j in range(nb_prisms):
            if nb_prisms==1:
                coor_prism=np.array([[x2s, x1s],[y2s, y1s],[z2s, z1s]])
                rho_prism=rho_pri
                if DEBUG==1:
                    print('',file=file)
                    print('################################ START OF THE PRISM '+str(j+1)+' CALCULATIONS ################################',file=file)
                    print('',file=file)
                    print('Prism(s) coordinates: xmax: '+str(x2s)+', xmin: '+str(x1s)+
                          ', ymax: '+str(y2s)+', ymin: '+str(y1s)+
                          ', zmax: '+str(z2s)+', zmin: '+str(z1s),file=file)
                    print('Prism(s) density: '+str(rho_pri),file=file)
                    print('',file=file)
            else:
                coor_prism=np.array([[x2s[j],x1s[j]],[y2s[j],y1s[j]],[z2s[j],z1s[j]]])
                rho_prism=rho_pri[j]
                if DEBUG==1:
                    print('',file=file)
                    print('################################ START OF THE PRISM '+str(j+1)+' CALCULATIONS ################################',file=file)
                    print('',file=file)
                    print('Prism(s) coordinates: xmax: '+str(x2s[j])+', xmin: '+str(x1s[j])+
                          ', ymax: '+str(y2s[j])+', ymin: '+str(y1s[j])+
                          ', zmax: '+str(z2s[j])+', zmin: '+str(z1s[j]),file=file)
                    print('Prism(s) density: '+str(rho_pri[j]),file=file)
                    print('',file=file)
        
#Transform prisms coordinates with the MPs
            coor_trans=np.zeros(shape=(2,3))
            for k in range(len(coor_trans)):
                if nb_MPs == 1:
                    coor_transform(MPs,coor_prism.T[k],coor_trans[k])
                else:
                    coor_transform(MPs[i],coor_prism.T[k],coor_trans[k])
            coor_trans=coor_trans.T
                    
            if DEBUG==1:        
                print('',file=file)
                print('New local prism(s) coordinates: \n'
                      "x'max, x'min:",str(coor_trans[0])+'\n'
                      "y'max, y'min:",str(coor_trans[1])+'\n'
                      "z'max, z'min:",str(coor_trans[2]),file=file)
                
#Assign the new coordinates to new variables         
            x2_prism=coor_trans[0,0]
            x1_prism=coor_trans[0,1]
            y2_prism=coor_trans[1,0]
            y1_prism=coor_trans[1,1]
            z2_prism=coor_trans[2,0]
            z1_prism=coor_trans[2,1]

#Check the signs of the normalized coordinates and use the proper prism_case1() input
            if x1_prism > x2_prism:            
                xx1=x2_prism
                x2_prism=x1_prism
                x1_prism=xx1
                if DEBUG==1:
                    print('x1_prism was greater than x2_prism',file=file)
                    print('x-coordinates changed',file=file)
                    
            if y1_prism > y2_prism:
                yy1=y2_prism
                y2_prism=y1_prism
                y1_prism=yy1
                if DEBUG==1:
                    print('y1_prism was greater than y2_prism',file=file)
                    print('y-coordinates changed',file=file)
                    
#For x1 and x2, y1 and y2 of same signs, all positive
            if x1_prism >=0 :
                if y1_prism >=0:
                    if DEBUG==1:         
                        print('',file=file)
                        print('CASE 1',file=file)
                        print('x and y signs are positive, x and y values are '+str(x2_prism)+' '+str(x1_prism)+' and '+str(y2_prism)+' '+str(y1_prism),file=file)
                        print('',file=file)
                 
                    prism_results[i][j]=prism_case1(x2_prism, x1_prism, y2_prism, y1_prism, z2_prism, z1_prism)
                    #continue
                
 #For x1 and x2, y1 and y2 of same signs, x positive and y negative                      
                elif y2_prism <= 0:  
                    if DEBUG==1:
                        print('',file=file)
                        print('CASE 5b - Reflect the prism',file=file)
                        print('x signs are positive, y signs are negative, x and y values are '+str(x2_prism)+' '+str(x1_prism)+' and '+str(y2_prism)+' '+str(y1_prism),file=file)
                        print('',file=file)   
                    
                    #Reflect coordinates of the prism
                    yy2_prism, yy1_prism=reflect_xaxis(y2_prism,y1_prism)
                
                    prism_results[i][j]=prism_case1(x2_prism, x1_prism, yy2_prism, yy1_prism, z2_prism, z1_prism)
                    #continue
                
#For y1 and y2 of different signs and x1 and x2 of same sign
#The prism is separated in two, each part effect is calculated separately and then their effect is summed
                else : #y1_prism < 0 and y2_prism > 0
                    if DEBUG==1:
                        print('',file=file)
                        print('CASE 3a - Two sub-prisms, one reflected',file=file)
                        print('x signs are positive, y have different signs, x and y values are '+str(x2_prism)+' '+str(x1_prism)+' and '+str(y2_prism)+' '+str(y1_prism),file=file)
                        print('',file=file)
                
                    #Reflect coordinates of the prism
                    yy2_prism, yy1_prism=reflect_xaxis(0,y1_prism)
                    
                    #Effect of the first half of the prism
                    if DEBUG==1:
                        print('',file=file)
                        print('--- CASE 3a sub-prism 1 (case1) calculations ---',file=file)
                        print('',file=file)
                    prism_results_p1=prism_case1(x2_prism, x1_prism, y2_prism, 0, z2_prism, z1_prism)
                    
                    #Effect of the second half of the prism
                    if DEBUG==1:
                        print('',file=file)
                        print('--- CASE 3a sub-prism 2 (case5b) calculations ---',file=file)
                        print('',file=file)
                    prism_results_p2=prism_case1(x2_prism, x1_prism, yy2_prism, yy1_prism, z2_prism, z1_prism)
                    
                    #Sum for the total prism effect                    
                    prism_results[i][j]=sub_prism_sum([prism_results_p1,prism_results_p2])
                #continue   
                 
            elif x1_prism < 0 and x2_prism <= 0:
                if y1_prism >=0 and y2_prism > 0:
                    if DEBUG==1:
                        print('',file=file)
                        print('CASE 5a - Reflect the prism',file=file)
                        print('x signs are negative, y signs are positive, x and y values are '+str(x2_prism)+' '+str(x1_prism)+' and '+str(y2_prism)+' '+str(y1_prism),file=file)
                        print('',file=file)
                        
                    #Reflect coordinates of the prism
                    xx2_prism, xx1_prism= reflect_yaxis(x2_prism,x1_prism)

                    prism_results[i][j]=prism_case1(xx2_prism, xx1_prism, y2_prism, y1_prism, z2_prism, z1_prism)
                    #continue
                
                elif y1_prism < 0 and y2_prism <= 0:
                    if DEBUG==1:
                        print('',file=file)
                        print('CASE 5c - Reflect the prism',file=file)
                        print('x and y signs are negative, x and y values are '+str(x2_prism)+' '+str(x1_prism)+' and '+str(y2_prism)+' '+str(y1_prism),file=file)
                        print('',file=file)
                    
                    #Reflect coordinates of the prism
                    xx2_prism, xx1_prism= reflect_yaxis(x2_prism,x1_prism)
                    yy2_prism, yy1_prism=reflect_xaxis(y2_prism,y1_prism)

                    prism_results[i][j]=prism_case1(xx2_prism, xx1_prism, yy2_prism, yy1_prism, z2_prism, z1_prism)
                    #continue
                
#For y1 and y2 of different signs and x1 and x2 of same sign
#The prism is separated in two, each part effect is calculated separately and then their effect is summed
                else : #y1_prism < 0 and y2_prism >0
                    if DEBUG==1:
                        print('',file=file)
                        print('CASE 3b - Two sub-prisms, one reflected',file=file)
                        print('x signs are negative, y have different signs, x and y values are '+str(x2_prism)+' '+str(x1_prism)+' and '+str(y2_prism)+' '+str(y1_prism),file=file)
                        print('',file=file)
                        
                    #Reflect coordinates of the prism
                    xx2_prism, xx1_prism= reflect_yaxis(x2_prism,x1_prism)
                    yy2_prism, yy1_prism=reflect_xaxis(0.0,y1_prism)
                    
                    #Effect of the first half of the prism
                    if DEBUG==1:
                        print('',file=file)
                        print('--- CASE 3b sub-prism 1 (case 5a) calculations ---',file=file)
                        print('',file=file)
                    prism_results_p1=prism_case1(xx2_prism, xx1_prism, y2_prism, 0, z2_prism, z1_prism)
                    
                    #Effect of the second half of the prism
                    if DEBUG==1:
                        print('',file=file)
                        print('--- CASE 3b sub-prism 2 (case 5c) calculations ---',file=file)
                        print('',file=file)                                       
                    prism_results_p2=prism_case1(xx2_prism, xx1_prism, yy2_prism, yy1_prism, z2_prism, z1_prism)                 
                    
                    #Sum for the total prism effect 
                    prism_results[i][j]=sub_prism_sum([prism_results_p1,prism_results_p2])                    
                #continue
            
#For x1 and x2 of different signs and y1 and y2 of same signs
#The prism is separated in two, each part effect is calculated separately and then their effect is summed
            elif x1_prism < 0 and x2_prism > 0:
                if y1_prism >=0 and y2_prism > 0:
                    if DEBUG==1:
                        print('',file=file)
                        print('CASE 2a - Two sub-prisms, one reflected twice, one once',file=file)
                        print('x have different signs, y signs are positive, x and y values are '+str(x2_prism)+' '+str(x1_prism)+' and '+str(y2_prism)+' '+str(y1_prism),file=file)
                        print('',file=file)
                        
                    #Reflect coordinates of the prism
                    xx2_prism, xx1_prism= reflect_yaxis(0.0,x1_prism)    
                    
                    #Effect of the first half of the prism
                    if DEBUG==1:
                        print('',file=file)
                        print('--- CASE 2a sub-prism 1 (case1) calculations ---',file=file)
                        print('',file=file)
                    prism_results_p1=prism_case1(x2_prism, 0, y2_prism, y1_prism, z2_prism, z1_prism)

                    #Effect of the second half of the prism
                    if DEBUG==1:
                        print('',file=file)
                        print('--- CASE 2a sub-prism 2 (case 5a) calculations ---',file=file)
                        print('',file=file)
                    prism_results_p2=prism_case1(xx2_prism, xx1_prism, y2_prism, y1_prism, z2_prism, z1_prism)
                    
                    #Sum for the total prism effect
                    prism_results[i][j]=sub_prism_sum([prism_results_p1,prism_results_p2])
                    #continue
                    
                elif y1_prism < 0 and y2_prism <= 0:
                    if DEBUG==1:
                        print('',file=file)
                        print('CASE 2b - Two sub-prisms, one reflected twice, one once',file=file)
                        print('x have different signs, y signs are negative, x y and values are '+str(x2_prism)+' '+str(x1_prism)+' and '+str(y2_prism)+' '+str(y1_prism),file=file)
                        print('',file=file)
                        
                    #Reflect coordinates of the prism
                    xx2_prism, xx1_prism= reflect_yaxis(0.0,x1_prism)
                    yy2_prism, yy1_prism=reflect_xaxis(y2_prism,y1_prism)
                    
                    #Effect of the first half of the prism
                    if DEBUG==1:
                        print('',file=file)
                        print('--- CASE 2b sub-prism 1 (case 5b) calculations ---',file=file)
                        print('',file=file)
                    prism_results_p1=prism_case1(x2_prism, 0, yy2_prism, yy1_prism, z2_prism, z1_prism)

                    #Effect of the second half of the prism
                    if DEBUG==1:
                        print('',file=file)
                        print('--- CASE 2b sub-prism 2 (case 5c) calculations ---',file=file)
                        print('',file=file)
                    prism_results_p2=prism_case1(xx2_prism, xx1_prism, yy2_prism, yy1_prism, z2_prism, z1_prism)

                    #Sum for the total prism effect
                    prism_results[i][j]=sub_prism_sum([prism_results_p1,prism_results_p2])
                    #continue

#For x1 and x2, y1 and y2 of different signs
#The prism is separated in four, each part effect is calculated separately and then their effect is summed
                else : ##x1_prism < 0 and x2_prism > 0 and y1_prism < 0 and y2_prism > 0
                    if DEBUG==1:
                        print('',file=file)
                        print('CASE 4 - Four sub-prisms',file=file)
                        print('x and y have different signs, x and y values are '+str(x2_prism)+' '+str(x1_prism)+' and '+str(y2_prism)+' '+str(y1_prism),file=file)
                        print('',file=file)
                        
                    #Reflect coordinates of the prism
                    xx2_prism, xx1_prism= reflect_yaxis(0.0,x1_prism)
                    yy2_prism, yy1_prism=reflect_xaxis(0.0,y1_prism)
                        
                    #Effect of the first fourth of the prism
                    if DEBUG==1:
                        print('',file=file)
                        print('--- CASE 4 sub-prism 1 (case1) calculations ---',file=file)
                        print('',file=file)
                    prism_results_p1=prism_case1(x2_prism, 0, y2_prism, 0, z2_prism, z1_prism)

                    #Effect of the second fourth of the prism
                    if DEBUG==1:
                        print('',file=file)
                        print('--- CASE 4 sub-prism 2 (case 5a) calculations ---',file=file)
                        print('',file=file)
                    prism_results_p2=prism_case1(xx2_prism, xx1_prism, y2_prism, 0, z2_prism, z1_prism)
                    
                    #Effect of the third fourth of the prism
                    if DEBUG==1:
                        print('',file=file)
                        print('--- CASE 4 sub-prism 3 (case 5b) calculations ---',file=file)
                        print('',file=file)
                    prism_results_p3=prism_case1(x2_prism, 0, yy2_prism, yy1_prism, z2_prism, z1_prism)
                    
                    #Effect of the last fourth of the prism
                    if DEBUG==1:
                        print('',file=file)
                        print('--- CASE 4 sub-prism 4 (case 5c) calculations ---',file=file)
                        print('',file=file)
                    prism_results_p4=prism_case1(xx2_prism, xx1_prism, yy2_prism, yy1_prism, z2_prism, z1_prism)
                    
                    #Sum for the total prism effect
                    prism_results[i][j]=sub_prism_sum([prism_results_p1,prism_results_p2,prism_results_p3,prism_results_p4])
                #continue
                    
            else :
                sys.exit("No matching case found, program stops for MP=",str(i), "and prism-nr=",str(j))
                    
            #Calculate and store the gravity effect of each prism on the station         
            prism_effect[i][j]=prism_results[:][i][j]*rho_prism*G*10**5
            if DEBUG==1 :
                print("Prism gravity effect = "+str(prism_effect[i][j]), file=file)
                print('',file=file)
                print('################################ END OF THE PRISM '+str(j+1)+' CALCULATIONS ################################',file=file)
            #Calculate and store the disturbing body gravity effect by summing the prisms effects
            sum_prism_effect[i]=sum(prism_effect[i])
            
        if DEBUG==1:    
            file.close()
        
        #Write the stations coordinates and both the disturbing body effect and the individual prisms effects
        
        if nb_MPs==1 and nb_prisms==1:
            print(str("{0:<10.0f}".format(station_name))," ",str("{0:<10.2f}".format(MPs[0]))," ",str("{0:<10.2f}".format(MPs[1]))," ",str("{0:<10.2f}".format(MPs[2]))," ","{0:<10.4f}".format(sum_prism_effect[i]),file=file_prisma)
        elif nb_MPs==1 and nb_prisms!=1:
            print(str("{0:<10.0f}".format(station_name))," ",str("{0:<10.2f}".format(MPs[0]))," ",str("{0:<10.2f}".format(MPs[1]))," ",str("{0:<10.2f}".format(MPs[2]))," ","{0:<10.4f}".format(sum_prism_effect[i])," ", "    ".join(str("{0:<10.4f}".format(prism)) for prism in prism_effect[i]),file=file_prisma)
        elif nb_MPs!=1 and nb_prisms==1:
            print(str("{0:<10.0f}".format(station_name[i]))," ",str("{0:<10.2f}".format(MPs[i,0]))," ",str("{0:<10.2f}".format(MPs[i,1]))," ",str("{0:<10.2f}".format(MPs[i,2]))," ","{0:<10.4f}".format(sum_prism_effect[i]),file=file_prisma)
        else:
            print(str("{0:<10.0f}".format(station_name[i]))," ",str("{0:<10.2f}".format(MPs[i,0]))," ",str("{0:<10.2f}".format(MPs[i,1]))," ",str("{0:<10.2f}".format(MPs[i,2]))," ","{0:<10.4f}".format(sum_prism_effect[i])," ", "    ".join(str("{0:<10.4f}".format(prism)) for prism in prism_effect[i]),file=file_prisma)
        
    #Write individual prisms effects in a separate file - optional
    #np.savetxt(str(run_folder_name)+'\Prisma individual prisms results.txt', realest_effect, delimiter=' ', header='Invididual prisms gravity effect (mGal)')

    file_prisma.close()
    
print("--- PRISMA run finished in %s seconds ---" % str.format('{0:.2f}',(time.time() - start_time)))
